# Supplementary material for: Outcomes of mechanically ventilated patients with COVID-19 associated respiratory failure
Source: PLoS One. 2020 Nov 23;15(11):e0242651. doi: 10.1371/journal.pone.0242651 (PMC7682899; doi:10.1371/journal.pone.0242651)
Supplement: S1 Data — (XLSX) [file pone.0242651.s001.xlsx]

## Sheet: Deceased
WBC initial	WBC high	CRP initial	CRP high	D-dimer initial	D-dimer high	Ferritin initial	Ferritin high	P/F	PEEP max	DOB	Hospital	Age	Sex (male=1, f=0)	race	ethnicity	bmi	comorb	SpecifIc	HTN	DM	CKD	ESRD	CAD	AKI	HLD	admit	Vent start	Time to vent (function)	Vent end	VENT days (function)	discharged	Hospital day (function)	still vented?	Re-intubated?	HFNC prior	Trach?	extubated	discharged	Alive	date of death	hospital stay	iNo	velitri	paralysis	proning	ecmo	plaquenil		antibiotics
9.17	10	17.3	17.3	8.99	8.99	381.06	381.06	280	5	14326	IAH	81	1	1	0	18.37	1	HTN, HLD, CVA	1	0	0	0	0	0	1	2020-04-04	2020-04-04	0	2020-04-05	1	43940	15	0	0	0	0	1900-01-01	0	0	2020-04-19	15	0	0	0	0	0	0	0	1
0.54	13.63	21.2	21.2	3.82	3.82	2219	3786.36	33.5	24	23847	IAH	55	1	1	1	23.6	0	0	0	0	0	0	0	0	0	2020-04-09	2020-04-09	0	2020-04-16	7	0	-43930	0	0	0	0	00:00:00	0	0	2020-04-16	7	0	0	0	1	0	0	0	1
7.31	13.58	26.6	50	0.75	17.36	4318.82	40000	44.1	24	24993	IAH	51	1	2	0	31.1	0	0	0	0	0	0	0	0	0	2020-04-02	2020-04-06	4	2020-04-16	10	0	-43923	0	0	0	0	00:00:00	0	0	2020-04-16	14	0	1	0	1	0	1	qt	1
4.22	26.47	16.4	29	3.88	3.95	2327.14	2327.14	41.3	14	14725	IAH	80	1	2	0	34.6	1	ESRD	0	0	0	1	0	0	0	2020-04-01	2020-04-07	6	2020-04-14	7	0	-43922	0	0	0	0	00:00:00	0	0	2020-04-14	13	0	0	0	0	0	1	qt; brady	1
7.3	39.48	14.1	29.1	0.51	19.68	140.73	2680.91	64.2	24	29562	IAH	39	1	1	0	46.4	1	DM, HLD, Tx 21	0	1	0	0	0	0	1	2020-04-09	2020-04-11	2	2020-04-18	7	0	-43930	0	0	0	0	00:00:00	0	0	2020-04-18	9	0	0	0	0	0	0	0	0
11.73	23.31	14.3	14.3	6.4	6.4			100	14	14873	IAH	79	1	1	0	33.7	1	HTN, HLD, GERD	1	0	0	0	0	0	1	2020-03-24	2020-03-25	1	2020-04-12	18	0	-43914		0	0	0	1900-01-01		0	2020-04-13	20	0	0	0	0	0	1	0	1
0.2	0.42	29.4	29.4			1106.06	8960.52	58.5	24	23537	IAH	55	1	1	1	25.5	1	Hairy cell leukemia, pancytopenia	0	0	0	0	0	0	0	2020-03-25	2020-03-25	0	2020-04-03	9	0	-43915	0	0	0	0	00:00:00	0	0	2020-04-03	9	0	0	0	1	0	0	0	1
7.85	46.25	17.7	30.3	3.95	7.19	2369.07	2693.06	85.1	14	24276	IAH	53	1	2	0	32.99	1	HTN	1	0	0	0	0	0	0	2020-04-02	2020-04-03	1	2020-04-11	8	0	-43923	0	0	0	0	00:00:00	0	0	2020-04-11	9	0	0	0	1	0	1	0	1
8.75	12.5	25.8	25.8	5.35	6.08	1511.74	1511.74	191.1	5	13155	IAH	84	0	1	0	20.7	1	CAD, HTN, Seizure	1	0	0	0	1	0	0	2020-04-19	2020-04-19	0	2020-04-21	2	0	-43940	0	#N/A	0	0	00:00:00	0	0	2020-04-21	2	0	0	0	0	0	0	#N/A	1
10.53	18.01	21.1	48.1	1.65	20	797.21	1047.84	59.7	10	25356	IAH	50	1	1	1	24.3	1	DM, HTN	1	1	0	0	0	0	0	2020-04-12	2020-04-13	1	2020-04-23	10	#N/A	#N/A	0	#N/A	0	0	#N/A	#N/A	0	2020-04-23	11	0	0	0	1	0	1	#N/A	1
5.08	15.55	9.2	31.9	1.39	13.72	1379.46	1379.46	67	20	22715	IAH	58	0	2	0	41	1	Asthma, COPD	0	0	0	0	0	0	0	2020-04-08	2020-04-11	3	2020-04-13	2	0	-43929	0	#N/A	0	0	00:00:00	0	0	2020-04-13	5	0	0	0	1	0	1	#N/A	1
5.22	11.24	2.2	29.9	1.74	3.92	222.25	4548.06	82.9	20	17933	IAH	71	0	1	0	23	1	Anemia, HTN, Hypothyroid, CVA	1	0	0	0	0	0	0	2020-04-07	2020-04-12	5	2020-04-15	3	0	-43928	0	#N/A	0	0	00:00:00	0	0	2020-04-15	8	0	0	0	1	0	1	#N/A	1
3.1	11.3	13.7	32.9	0.61	6.64	625.89	625.89	55.8	16	27441	IAH	45	1	1	1	31.59	1	HTN, DM	1	1	0	0	0	0	0	2020-04-09	2020-04-09	0	2020-04-12	3	0	-43930		0	0	0	00:00:00	0	0	2020-04-12	3	0	0	1	1	0	1	0	1
1.58	4.41	1.6	1.6	15.66	20	34888.3	34888.3	442	8	28856	IAH	41	0	1	0	13.2	1	ESD, HTN, Severe malnutrition	1	0	0	0	0	0	0	2020-04-18	2020-04-20	2	2020-04-21	1	0	-43939	0	#N/A	0	0	00:00:00	0	0	2020-04-21	3	0	0	0	1	0	0	prolong qt	1
5.97	12.76	17.8	29.8	3.4	16.58	257.3	1451.7	42.7	16	25636	IAH	50	0	2	0	53.4	1	AFIB, SH, PSVT, Seizure, Anemia	0	0	0	0	0	1	0	2020-04-01	2020-04-11	10	2020-04-19	8	0	-43922	0	#N/A	0	0	00:00:00	0	0	2020-04-19	18	0	1	1	1	0	1	prolong qt	1
6.73	8.05			3.18	3.18			103	16	10800	IAH	90	1	1	1	32.8	1	CVA, Afib	0	0	0	0	0	1	0	2020-03-22	2020-03-22	0	2020-03-31	9	0	-43912		0	0	0	00:00:00	0	0	2020-03-31	9	0	0	0	0	0	1	0	1
8.55	17.11	4.6	26.2	0.56	3.55	615.13	3318.34	54	20	33180	IAH	29	1	1	1	53.8	1	OSA, Obesity, HTN	1	0	0	0	0	0	0	2020-04-01	2020-04-01	0	2020-04-10	9	0	-43922		0	0	0	00:00:00	0	0	2020-04-10	9	0	1	1	0	0	1	0	1
13.77	20.64	27.05	27.05					129.7	15	14716	IFO	80	1	1	0	27.35	1	DM, HTN, HLD	1	1	0	0	0	0	1	2020-03-25	2020-03-31	6	2020-04-12	12	0	-43915		0	0	0	00:00:00	0	0	2020-04-13	19	0	0	1	0	0	1	0	1
7.99	18.49	10.1	40.1	2.53	2.53	1443.7	2792.8	91.3	15	23436	IFO	56	1	1	1	32.3	0	0	0	0	0	0	0	0	0	2020-03-30	2020-04-02	3	2020-04-10	8	0	-43920		0	1	0	00:00:00	0	0	2020-04-10	11	0	1	1	1	0	1	0	1
10.76	31.83	31.3	31.3	1.52	1.52	522.71	3116.12	53.9	20	18609	IFO	69	1	1	0	28.76	1	HTN, HLD,OSA, CAD,Nephrolithiasis, Aortic stenosis	1	0	0	0	1	0	1	2020-03-26	2020-03-28	2	2020-04-10	13	0	-43916		0	0	0	00:00:00	0	0	2020-04-10	15	0	1	1	1	0	1	0	1
11.35	24.18	7.4	7.4	3.09	3.09			85.25	12	15867	HV CICU CARDIAC CARE	76	0	1	0	40.9	1	HTN, DVT, PE, Bipolar, HLD, HTN, OSA, Heart failure	1	0	0	0	0	0	1	2020-04-14	2020-04-14	0	2020-04-15	1	0	-43935	0	#N/A	0	0	00:00:00	0	0	2020-04-15	1	0	0	0	1	0	0	#N/A	1
10.82	14.36	28.8	30.5	2.22	3.08	4313.9	4313.9	533	6	10662	HV CICU CARDIAC CARE	91	1	3	0	21.8	1	BPH, DM, HTN, HLD, Dementia, PD	1	1	0	0	0	0	1	2020-04-09	2020-04-09	0	2020-04-17	8	0	-43930	0	#N/A	0	0	1900-01-01	0	0	2020-04-21	12	0	0	0	0	0	1	#N/A	1
18.3	18.3	5	5	1.1	1.64	84.6	87.4	135	6	16699	HV PCCU PROG CORONCARE	74	0	1	0	34.2	1	AFIB	0	0	0	0	0	1	0	2020-04-13	2020-04-13	0	2020-04-15	2	0	-43934	0	#N/A	0	0	1900-01-01	0	0	2020-04-20	7	0	0	0	0	0	1	#N/A	1
3.33	19.55	6.1	22.5					124	14	17077	ILO	73	0	1	0	29.6	1	DM, Obesity, OSA	0	1	0	0	0	0	0	2020-03-15	2020-03-18	3	2020-03-25	7	0	-43905		0	0	0	00:00:00	0	0	2020-03-25	10	0	0	0	0	0	1	0	1
7.87	12.48	15.5	29.3	10.49	20	839.09	13435	93.6	16	18963	IMV	68	1	1	0	28.5	1	DM	0	1	0	0	0	0	0	2020-04-02	2020-04-03	1	2020-04-07	4	0	-43923		0	0	0	00:00:00	0	0	2020-04-07	5	0	1	1	1	0	1	0	1
6.06	33.36	13.1	47.7	0.49	15.69	1002.15	16313.7	105	20	23323	IMV	56	0	1	1	28.5	0	0	0	0	0	0	0	0	0	2020-03-22	2020-03-30	8	2020-04-03	4	0	-43912	0	0	0	0	00:00:00	0	0	2020-04-03	12	0	1	1	1	0	1	0	1
10.29	24.23	26.5	39.1	12.33	12.33	2545.15	4844.01	152.3	14	13232	IMV	84	1	2	0	28.7	1	HTN, CAD	1	0	0	0	1	0	0	2020-03-30	2020-04-03	4	2020-04-06	3	0	-43920	0	0	1	0	00:00:00	0	0	2020-04-06	7	0	1	0	0	0	1	0	1
5.45	12.96	6.3	16.8	0.94	7.11	3529	9470.94	87	12	13474	IFMC	83	0	1	1	35.56	1	HTN, DM, CKD, Asthma	1	1	1	0	0	0	0	2020-04-11	2020-04-15	4	2020-04-18	3	0	0	0	#N/A	1	0	00:00:00	0	0	2020-04-18	7	0	0	0	1	0	1	prolonged qt	1
8.02	8.41	7	20.6	3.65	20	1141	1377	82.6	12	11678	IFMC	88	1	3	0	27.4	1	HLD, HTN, GERD, COPD, Hypothyroidism	1	0	0	0	0	0	1	2020-03-24	2020-03-24	0	2020-04-02	9	0	-43914		0	1	0	00:00:00	0	0	2020-04-02	9	0	0	1	0	0	1	0	1
8.64	14.17	12.1	14.2	2.64	6.17	1993	40000	51	14	22534	IFMC	58	1	3	0	39.92	1	DM, HTN, HLD, ESRD	1	1	0	1	0	0	1	2020-04-16	2020-04-19	3	2020-04-24	9	0	-43937	0	#N/A	1	0	00:00:00	0	0	2020-04-24	8	0	0	0	1	0	1	#N/A	1
5.85	6.89	0.2	0.2			182	182	340	6	12995	IFMC	84	1	1	0	32.7	0	0	0	0	0	0	0	0	0	2020-03-29	2020-03-29	0	2020-03-31	2	0	-43919	0	0	0	0	00:00:00	0	0	2020-04-03	5	0	0	0	0	0	0	0	0
14.68	14.68					2022	2022	265	6	12316	IFMC	86	0	2	0	15.9	1	DM, HTN, CVA	1	1	0	0	0	0	0	2020-04-19	2020-04-20	1	2020-04-20	0	0	-43940	0	#N/A	0	0	00:00:00	0	0	2020-04-20	1	0	0	0	0	0	0	#N/A	1
4.43	11.52	18.2	27.7	0.96	1.47	319.08	319.08	215	6	11341	IFMC	89	1	1	1	20.9	1	HTN, CKD, BPH, AFIB, AR	1	0	1	0	0	1	0	2020-03-23	2020-03-26	3	2020-03-29	3	0	-43913	0	0	0	0	1900-01-01	0	0	2020-03-29	6	0	0	0	0	0	1	qt prolong	0
9.26	45.3	22	45.6	1.9	5.24	784.25	21715	111.14	16	29150	IFMC	40	1	2	0	56	1	DM, HLD	0	1	0	0	0	0	1	2020-03-27	2020-04-02	6	2020-04-02	0	0	-43917	0	0	0	0	00:00:00	0	0	2020-04-02	6	1	0	0	0	0	1	qt prolong	1
14.94	32.45	4.6	21.6			486.65	938.9	168.75	10	20127	IFMC	65	1	1	0	17.7	1	Renal transplant, Boerhaaves,	0	0	0	0	0	0	0	2020-03-29	2020-03-29	0	2020-03-30	1	0	-43919	0	0	0	0	00:00:00	0	0	2020-03-31	2	0	0	0	0	0	0	0	0
8.54	14.24	28.2	30.1	10.28	10.31	2606	6598	100.53	12	18701	IFMC	69	1	1	0	27.9	1	HLD, HTN	1	0	0	0	0	0	1	2020-03-18	2020-03-18	0	2020-03-29	11	0	-43908	0	0	0	0	00:00:00	0	0	2020-03-29	11	0	0	0	1	0	0	0	1
18.07	18.07	4.3	4.3	0.79	0.79	94.9	94.9	373	6	15309	IFMC	78	0	1	0	18.8	1	COPD, HTN, CAD	1	0	0	0	1	0	0	2020-03-28	2020-03-28	0	2020-03-29	1	0	-43918	0	0	0	0	1900-01-01	0	0	2020-03-29	1	0	0	0	0	0	0	0	1
4.32	27.06	11.5	40	1.04	2.88	412.67	27756	77	12	22365	IFMC	59	0	1	1	54	1	HTN, DM, Obesity	1	1	0	0	0	0	0	2020-04-05	2020-04-09	4	2020-04-21	16	0	-43926	0	0	1	0	00:00:00	0	0	2020-04-21	16	0	1	1	1	0	1	0	1
6.23	16.6	8.9	15.6			442.85	1234	140	6	15353	IFMC	78	1	1	0	28.5	1	HTN, HLD, CAD, AVR, OSA	1	0	0	0	1	0	1	2020-03-16	2020-03-18	2	2020-03-19	1	43915	9	0	0	0	0	1900-01-01	1	0	2020-03-25	9	0	0	0	0	0	0	0	1
6.42	26.17	4.6	11.4	0.75	1.49	2214	5412	161	18	18959	IFMC	68	0	1	0	39.4	1	ESRD, DM, HTN, HLD, Asthma, Chronic resp failure	1	1	0	1	0	0	1	2020-04-13	2020-04-17	4	2020-04-21	4	0	-43934	0	0	0	0	00:00:00	0	0	2020-04-21	8	0	1	0	1	0	1	#N/A	1
8.11	24.88	8.6	9.3	0.57	7.35	894.49	40000	83.7	18	23664	IFMC	55	0	1	1	46.6	1	Acute liver faillure	0	0	0	0	0	0	0	2020-03-28	2020-03-28	0	2020-04-08	11	0	-43918	0	0	0	0	00:00:00	0	0	2020-04-08	11	1	0	1	0	0	1	0	1
19.51	19.51	6.9	6.9			22733	22733	73.5	5	14874	IFMC	79	1	1	1	26.5	1	DM, HTN	1	1	0	0	0	0	0	2020-04-17	2020-04-17	0	2020-04-18	1	0	-43938	0	0	1	0	00:00:00	0	0	2020-04-18	1	0	0	0	0	0	0	0	1
7.75	7.75	0.4	0.4	2.36	2.36	381.99	381.99	95	10	26558	ILO	47	0	1	1	33.6	1	HTN, DM, Nephrolithiasis	1	0	0	0	0	0	0	2020-04-06	2020-04-09	3	2020-04-18	9	00:00:00	-43927	1	0	1	0	0	0	0	2020-04-18	12	0	0	0	1	1	1	0	1
16.54	33.91	64	64	4.81	20	630.47	15985.7	50.9	16	23065	IAH	57	1	4	0	44.9	1	ARF, DKA, ENCEPH	0	0	0	0	0	0	0	2020-04-10	2020-04-11	1	2020-04-24	13		#N/A	1	#N/A	0	0	0	0	0	2020-04-24	14	0	0	1	1	0	1	0	1
10.59	11.89	31.9	43.2	6.98	6.98	1425.65	8768.19	28.2	10	20665	IAH	63	0	2	0	26.3	1	AKI, HTN, Dystonia	1	0	0	0	0	0	0	2020-04-10	2020-04-14	4	2020-04-25	15	#N/A	#N/A	1	#N/A	1	0	0	0	0	2020-04-25	12	0	0	1	1	0	0	Patient refused	1
9.3	18.88	27.7	33.5	3.1	3.1	1396.15	3050.63	65	16	19998	IAH	65	0	1	1	37.56	1	HLD	0	0	0	0	0	0	1	2020-03-23	2020-03-26	3	2020-04-21	25	00:00:00	-43913	1	0	0	0	0	0	0	2020-04-21	27	0	1	1	0	0	1	0	1
2.23	30.8	8.8	22.4	2.64	2.64	1584.26	10338.8	57.8	22	24697	IAH	52	1	1	0	37.1	0	0	0	0	0	0	0	0	0	2020-03-28	2020-03-29	1	2020-04-13	14	00:00:00	-43918	1	0	0	0	1	0	0	2020-04-13	16	0	0	1	1	0	1	0	1
3.63	17.73	17	35.9	0.38	19.96	2453.44	3286.52	48.2	16	20821	IAH	63	0	4	0	24.2	1	HLD	0	0	0	0	0	0	1	2020-04-08	2020-04-08	0	2020-04-23	17	00:00:00	-43929	1	0	0	0	0	0	0	2020-04-23	16	0	0	0	0	0	1	0	1
7.86	24.9	16.2	16.2	6.37	15.41	2522.72	32813	44	20	20934	IAH	63	0	2	0	45.9	1	HTN, Obesity, Afib	1	0	0	0	0	1	0	2020-03-24	2020-03-25	1	2020-04-17	23	00:00:00	-43914	0	0	0	0	0	0	0	2020-04-27	24	0	0	0	1	0	1	0	1
5.25	14.71	21.2	21.2	19.1	19.1	448.75	2430.55	83.6	12	18257	IAH	70	1	3	0	42.42	1	Chronic lymphedema, CVA, HTN, DM, HLD	1	1	0	0	0	0	1	2020-03-30	2020-04-16	17	2020-04-26	10	00:00:00	-43920	1	#N/A	1	0	0	0	0	2020-04-26	11	0	0	0	1	0	1	#N/A	1
4.73	11.34	9.7	36.4	0.49	3.99	606.98	2260.76	69.6	20	22813	IAH	57	0	2	0	36.93	1	HTN, DM, HLD, COPD, Lung CA	1	1	0	0	0	0	1	2020-03-30	2020-03-31	1	2020-04-20	20	00:00:00	-43920	1	0	0	0	1	0	0	2020-04-20	21	0	1	0	1	0	1	0	1
7.87	12.03	3.3	33	0.94	11.34	455.92	2997.75	87.2	12	19278	IAH	67	1	2	0	28.76	1	HTN, DM	1	1	0	0	0	0	0	2020-04-05	2020-04-09	4	2020-04-19	10	00:00:00	-43926	1	0	0	0	0	0	0	2020-04-19	14	0	1	0	1	0	1	0	1
5.49	7.7	31.2	34.8	19.31	19.31	2590.91	4528.59	64.9	18	22175	IAH	59	1	2	0	29.28	1	HTN, DM, CKD	1	1	1	0	0	0	0	2020-03-27	2020-04-12	16		10	00:00:00	-43917	1	0	0	0	0	0	0	2020-04-22	26	0	0	0	1	0	1	0	1
7.28	14.21	5.4	23.6	2.1	3.12	1242.86	1242.86	153.8	5	19585	IAH	66	0	2	0	33.5	1	AKI, DM, HTN	1	1	0	0	0	0	0	2020-04-10	2020-04-10	0	2020-04-19	9	00:00:00	-43931	0	#N/A	0	0	1	0	0	2020-04-25	15	0	0	0	1	0	1	#N/A	1
7.33	18.71	19.8	38.1	1.01	2.48	1537.7	6089.6	91.5	12	23221	HV CICU CARDIAC CARE	56	0	2	0	41.1	0	0	0	0	0	0	0	0	0	2020-04-19	2020-04-19	0		6	00:00:00	-43940	1	#N/A	1	0	0	0	0	2020-04-25	6	0	1	1	1	0	1	#N/A	1
7.51	28.49	13.9	21.2	1.51	4.39	123.55	515.88	80.6	10	15549	HV CICU CARDIAC CARE	77	1	2	0	31.26	1	DM, SAH, IVH	0	1	0	0	0	0	0	2020-04-17	2020-04-18	1		12	00:00:00	-43938	1	#N/A	1	0	0	0	0	2020-04-30	13	0	1	1	1	0	0	#N/A	1
4.64	11.47	8.8	47.9	1.25	11.79	7187.12	40000	110.7	12	19401	HV CICU CARDIAC CARE	67	1	4	0	37.8	1	DM, Obesity	0	1	0	0	0	0	0	2020-04-06	2020-04-06	0	2020-04-14	8	00:00:00	-43927	1	0	1	0	0	0	0	2020-04-14	8	0	1	1	1	0	1	0	1
8.4	20.7	10.1	26.5			82.9	358.9	85.7	10	17975	ILO	71	0	1	0	22.3	1	Depression, HTN, HLD, AFIB, Dementia, CHF	1	0	0	0	0	1	1	2020-04-18	2020-04-18	0		9			0		0	0	0	0	0	2020-04-27	9	0	0	1	1	0	1	#N/A	1
8.01	21.68	7	23.8	2.73	3.9	2674.35	2674.35	68	12	17263	IMV	73	1	2	0	39.3	1	MI, CHF	0	0	0	0	0	0	0	2020-04-08	2020-04-09	1	2020-04-16	7	00:00:00	-43929	1	0	0	0	0	0	0	2020-04-17	9	0	1	0	0	0	1	0	1
2.96	26.89	15.9	22.2	1.13	10.75	4751.62	400000	102	12	24979	IMV	51	1	3	0	26.06	0	0	0	0	0	0	0	0	0	2020-03-31	2020-04-01	1		23	00:00:00	-43921	0	0	0	0	0	0	0	2020-04-24	25	0	1	1	1	0	1	0	1
6.13	47.5	8.2	16.4	1.04	20	483.2	651.04	126	10	24034	IMV	54	0	2	0	33.73	0	0	0	0	0	0	0	0	0	2020-03-30	2020-04-11	12	2020-04-17	6	00:00:00	-43920	0	0	0	0	1	0	0	2020-04-17	18	0	1	1	1	0	1	0	1
12.4	17.8	7	13.5	12.69	12.69	1950	2952	355	8	17494	IFMC	72	1	1	1	22.6	1	HTN, DM, CKD, HLD, HIV, CAD, Myeloma, H/O recent pna	1	1	1	0	1	0	1	2020-04-19	2020-04-19	0		7	00:00:00	-43940	1	#N/A	1	0	0	0	0	2020-05-01	12	0	0	0	1	0	0	#N/A	1
12.21	47.55	23.3	1.5	3.88	10.82	2477.42	2477.42	88.6	12	15058	IAH	79	1	3	0	26.6	1	HTN, HLD	1	0	0	0	0	0	1	2020-04-01	2020-04-02	1	2020-04-26	24	00:00:00	-43922	0	0	0	0	0	0	1	2020-04-26	25	0	0	0	1	0	1	0	1
5.89	14.54	15.2	23.6	10.71	10.71	28.14	21865.3	56.5	15	1951-03-12	IFO	69	0	2	0	27.8	1	Breast cancer, CAD, CABG	0	0	0	0	1	0	0	2020-04-02	2020-04-20	18		22	00:00:00	-43923	1	#N/A	0	0	0	0	1	2020-05-12	40	0	1	0	1	0	1	#N/A	1
8.2	41.33	21.3	21.3	1.15	20	3673.39	40000	44.1	18	1974-09-23	HV CICU CARDIAC CARE	45	1	3	0	40	1	HTN	1	0	0	0	0	0	0	2020-04-21	2020-04-21	0		10			1	#N/A	0	0	0	0	1	2020-05-01	10	0	1	1	1	1	0	#N/A	1
9.7	20.12	27.4	27.4	19.77	19.77	1325.8	1325.8	327.5	8	1944-01-16	HV CICU CARDIAC CARE	76	1	2	0	17.8	1	Dementia, Stroke	0	0	0	0	0	0	0	2020-04-15	2020-04-15	0	2020-04-30	16			0		0	0	1	0	1	2020-06-21	66	0	0	0	0	0	1	#N/A	1
8.03	13.53	5.2	28.2	0.82	3.75	350.25	506.89	81.2	8	1949-03-01	IMV	71	0	3	0	27	1	DM, HLD, HTN	1	1	0	0	0	0	1	2020-04-10	2020-04-13	3	2020-04-19	6			1	#N/A	0	0	0	0	1	2020-04-25	15	0	1	0	1	0	1	#N/A	1
10.56	15.38	22.5	42.7	7	10.7	1007	2804	96	14	1952-05-03	IFMC	68	1	2	0	23.9	1	HTN	1	0	0	0	0	0	0	2020-04-09	2020-04-16	7		23			1	#N/A	1	0	0	0	1	2020-05-09	30	1	1	1	1	0	1	#N/A	1
5.79	26.05	12.9	13.3	0.73	6.98	244	615	48.7	16	1969-09-02	IFMC	50	1	4	1	44	1	Severe obesity	0	0	0	0	0	0	0	2020-04-10	2020-04-14	4		19			1	#N/A	1	0	0	0	1	2020-05-03	23	0	1	1	1	1	1	#N/A	1
10.22	21.97	32	11.7	1.64	12.5	5768	5768	60	10	1960-05-01	IFMC	60	1	4	1	29.2	1	ESRD, HTN, DM, MR	1	1	0	1	0	0	0	2020-04-13	2020-04-14	1		30			1	1	0	0	0		#N/A	2020-05-14	31	1	1	1	1	0	1	qt prolong	1
																												3.92556		6.94746											10.0413					3
[truncated: 12 more columns]

## Sheet: survivors
WBC initial	WBC high	CRP initial	CRP high	D-dimer initial	D-dimer high	Ferritin initial	Ferritin high	P/F	PEEP max	DOB	Hospital	Age	Sex (male=1, f=0)	race	ethnicity	bmi	comorb	SpecifIc	HTN	DM	CKD	ESRD	CAD	AKI	HLD	admit	Vent start	Time to vent (function)	Vent end	VENT days (function)	discharged	Hospital day (function)	still vented?	Re-intubated?	HFNC prior	Trach?	extubated	discharged	Alive	date of death	hospital stay	iNo	velitri	paralysis	proning	ecmo	plaquenil		antibiotics
8.8	12	45.7	45.7	1.38	3.47	1985	2347	130	10	1975-11-27	IFMC	44	1	4	0	42.4	1	HTN, HLD	1	0	0	0	0	0	1	2020-03-11	2020-03-12	1	2020-03-27	15	2020-04-02	22	0	0	0	0	1	1	1	00:00:00	-43901	1	0	0	1	1	0	0	0
7.4	10.75	21.3	30.6			3190.19	3977	463	6	1972-12-05	IFMC	47	0	2	0	37	1	DM	0	1	0	0	0	0	0	2020-03-18	2020-03-20	2	2020-03-21	1	2020-03-28	10	0	0	1	0	1	1	1		-43908	0	0	0	0	0	1	0	1
								358	6	1965-05-13	HV CICU CARDIAC CARE	54	1	1	0	26.4	1	DM, HTN, HLD, CAD, MI, CHF	1	1	0	0	1	0	1	2020-03-18	2020-03-18	0	2020-03-20	2	2020-03-26	8	0	0	0	0	1	1	1	00:00:00	-43908	0	0	0	0	0	0	0	1
6.67	14.44	13	16.4	20	20	3664	3664	88	14	1963-11-02	IFMC	56	1	3	0	28.49	0	0	0	0	0	0	0	0	0	2020-03-18	2020-03-19	1	2020-04-20	32	2020-05-06	48	1	0	0	0	1	0	1	00:00:00	-43908	0	0	0	1	1	1	0	1
7.44	8.32	24	24					37	5	1953-07-10	ILO	66	1	3	0	21.21	1	DM, HTN, HLD,MI, CKD, CAD	1	1	1	0	1	0	1	2020-03-19	2020-03-30	11	2020-04-18	19	2020-04-18	29	0	0	0	0	1	1	1	00:00:00	-43909	0	0	0	0	0	1	0	1
11.95	12.5	17.1	30.3	1.31	2.1	2591	2890	167.5	10	1957-09-28	IFMC	62	1	4	1	30.3	1	HTN	1	0	0	0	0	0	0	2020-03-22	2020-03-25	3	2020-04-07	13	2020-04-20	29	0	0	1	0	1	1	1	00:00:00	-43912	1	0	1	1	0	1	0	1
4.32	7.86	1.4	10.5	1.26	3.04	28.4	86.23	155	8	1966-05-18	IFMC	53	0	4	1	19	1	HTN, PAH,	1	0	0	0	0	0	0	2020-03-23	2020-03-29	6	2020-04-01	3	2020-04-08	16	0	0	0	0	1	1	1	00:00:00	-43913	1	0	0	0	0	1	0	1
7.33	11.22	15.7	26.6	1.3	3.95	5621	7088	255	10	1961-12-24	IFMC	58	1	3	0	24.5	0	0	0	0	0	0	0	0	0	2020-03-24	2020-03-29	5	2020-04-06	8	2020-04-10	17	0	0	1	0	1	1	1	00:00:00	-43914	0	0	0	1	0	1	0	1
4.93	17.04	10.4	26.4	1.49	20	2716.38	4507.37	101	14	1953-03-01	IFMC	67	0	4	1	30.3	1	HTN, HLD, GERD	1	0	0	0	0	0	1	2020-03-24	2020-03-26	2	2020-04-08	13	2020-04-16	21	0	0	0	0	1	1	1	00:00:00	-43914	0	0	0	0	0	0	0	1
6.29	13.64	20	28.9	0.85	2.39	1359.98	1422.76	166	10	1969-12-19	IFMC	50	1	4	1	27.1	0	0	0	0	0	0	0	0	0	2020-03-24	2020-03-26	2	2020-04-01	6	2020-04-08	15	0	0	0	0	1	1	1	00:00:00	-43914	0	0	0	0	0	0	0	1
7.99	20.74	28.8	28.8	6.96	6.96	2805.8	4911.55	99.2	20	1964-08-30	IAH	55	1	2	0	31.27	0	0	0	0	0	0	0	0	0	2020-03-24	2020-03-26	2	2020-04-14	19	4/26/20	32	1	0	0	0	1	0	1	00:00:00	-43914	0	0	1	1	0	1	0	1
6.76	15.42	7.4	9.8	0.38	2.86	197.61	301.78	360	12	1952-09-13	IFMC	67	1	2	0	27.87	0	0	0	0	0	0	0	0	0	2020-03-25	2020-03-29	4	2020-04-07	9	2020-04-23	29	0	0	0	0	1	0	1		0	0	0	0	0	0	0	0	0
7.93	34.08	20.1	42.5	1.71	3.8	377	1895	85.7	14	1983-04-23	IFMC	37	1	2	0	31.9	1	DM	0	1	0	0	0	0	0	2020-03-25	2020-03-26	1	2020-05-14	48	2020-06-03	68	1	0	1	0	0	0	1	00:00:00	-43915	1	0	0	1	1	1	0	1
7.4	19.9	31.2	34.7	0.69	10.94	1180	4022	56	14	1944-11-17	ILO	75	0	1	0	34.89	1	GERD, Afib, Aortic stenosis	0	0	0	0	0	1	0	2020-03-25	2020-03-29	4	2020-04-27	30	2020-05-09	44	0	0	1	0	1	0	1	00:00:00	-43915	0	0	1	1	0	1	0	1
1.1	16.22	23.4	23	5.18	8.38	7615.37	8534.31	345	10	1961-08-12	IFMC	58	1	1	0	25.2	0	0	0	0	0	0	0	0	0	2020-03-26	2020-03-30	4	2020-04-06	7	2020-05-12	46	0	0	0	0	1	0	1	00:00:00	-43916	0	0	0	0	0	0	0	0
8.56	15.59	20.6	29.1	3.43	3.43	447.01	1466.12	229.25	20	1970-08-20	IAH	49	0	2	0	29	1	OSA, Obesity,HTN, DM, ARF, Anemia	1	1	0	0	0	0	0	2020-03-26	2020-03-28	2	2020-04-05	8	2020-04-13	18	0	0	0	0	1	0	1	00:00:00	-43916	0	0	0	1	0	1	0	1
9.11	35.54	19.6	31.6	0.65	20	705.51	1891.77	81.9	15	1971-02-18	IMV	49	1	2	0	41.23	0	0	0	0	0	0	0	0	0	2020-03-27	2020-03-28	1	2020-04-18	21	2020-05-09	42	1	0	0	0	0	0	1		-43917	0	1	1	1	0	1	0	1
3.13	10.23	6.3	6.3	1.07	1.85	3664	3664	222	12	1964-06-15	IFMC	55	1	3	1	28.6	1	HTN, HLD, DM, fatty liver	1	1	0	0	0	0	1	2020-03-27	2020-03-29	2	2020-04-03	5	2020-04-09	13	0	0	0	0	1	1	1	00:00:00	-43917	0	1	0	0	0	1	0	1
4.85	17.32	4.3	16.2	0.69	3.46	769.9	899.28	210	10	1971-04-05	IFMC	49	0	4	1	21.9	0	0	0	0	0	0	0	0	0	2020-03-27	2020-03-31	4	2020-04-08	8	2020-04-13	17	0	0	0	0	1	1	1		-43917	0	0	0	0	0	0	0	0
8.89	17.18	26.1	26.1			754.05	861.89	159.3	15	1962-10-15	IFO	57	1	3	0	18.27	1	DM	0	1	0	0	0	0	0	2020-03-27	2020-03-29	2	2020-04-05	7	2020-04-13	15	0	0	0	0	1	1	1	00:00:00	-43917	0	0	0	0	0	1	0	1
5.4	13.53	29.2	29.2			1372.67	1372.67	130	10	1956-04-09	IAH	64	1	1	0	30.1	1	HTN, HLD	1	0	0	0	0	0	1	2020-03-27	2020-03-30	3	2020-04-06	7	2020-04-14	18	0	0	0	0	1	0	1	00:00:00	-43917	0	0	0	1	0	1	0	1
3.7	21.88	5	27.3	0.74	11.18	2751	6546	144	12	1973-08-13	IFMC	46	1	4	0	23.7	1	HTN	1	0	0	0	0	0	0	2020-03-27	2020-03-29	2	2020-04-14	16	2020-04-28	31	0	0	1	0	1	0	1	00:00:00	-43917	0	0	0	1	1	1	0	1
4.4	20.11	7.5	38.5	0.93	19.59	1618.49	7158.99	88.6	16	1962-05-19	IFO	57	1	4	0	27.5	1	DM, Nephrolithiasis	0	1	0	0	0	0	0	2020-03-28	2020-03-29	1	2020-05-06	37	2020-05-22	53	1	0	0	0	0	0	1	00:00:00	-43918	0	1	1	1	0	1	0	1
5.7	17.04	22.9	34.1	6.71	7.33	1295.69	2228.07	63	20	1963-02-15	IAH	57	0	4	0	37.8	0	0	0	0	0	0	0	0	0	2020-03-28	2020-03-29	1	*	40	2020-05-08	40	1	0	0	1	0	0	1	00:00:00	-43918	0	1	1	1	0	1	0	1
7.68	18.24	1.8	15.2	20	19.79	2753.92	2768	89.5	12	1974-09-14	IFMC	45	1	1	0	30	1	OSA	0	0	0	0	0	0	0	2020-03-23	2020-03-28	5	2020-04-10	13	2020-04-20	28	0	#N/A	0	0	1	1	1	#N/A	#N/A	1	0	1	1	1	1	#N/A	1
6.53	8.24	31.9	31.9	2.41	3.3	1829.87	7779.54	262	10	1939-10-10	IAH	80	1	2	0	29.7	1	HTN, HLD, CA prostate	1	0	0	0	0	0	1	2020-03-29	2020-04-02	4	2020-04-05	3	2020-04-09	11	0	0	0	0	1	1	1	00:00:00	-43919	0	0	0	0	0	1	0	1
10.02	29.63	14	39.1	2.37	10.09	696.27	1679.44	160.8	16	1958-11-21	IAH	61	1	2	0	34.6	1	HTN, DM, CKD	1	1	1	0	0	0	0	2020-03-29	2020-03-29	0	*	37	2020-05-06	37	1	0	0	1	0	0	1	00:00:00	-43919	0	0	0	0	0	1	0	1
8.89	11.1	9.8	22.2	1.13	3.09	737	737	122	8	1972-05-02	ILO	48	1	3	0	29.89	1	DM, HTN	1	1	0	0	0	0	0	2020-03-29	2020-04-02	4	2020-04-13	11	2020-04-20	22	0	0	0	0	1	1	1	00:00:00	-43919	0	0	0	0	0	1	0	1
10.43	12.76	19	35.5	1.82	2.38	5526.01	7167.23	236	12	1970-11-23	IAH	49	1	2	0	37.3	1	OSA, Obesity,HTN, Afib, CKD	1	0	1	0	0	1	0	2020-03-29	2020-04-02	4	2020-04-04	2	2020-04-12	14	0	0	0	0	1	0	1	00:00:00	-43919	0	0	0	0	0	1	0	1
14.5	28.7	23.7	31	1.11	3.27	1107	2057	75.75	12	1970-10-22	IFMC	49	1	4	1	28.8	0	0	0	0	0	0	0	0	0	2020-03-29	2020-03-30	1	2020-04-18	19	2020-04-27	29	0	0	1	0	1	0	1	00:00:00	-43919	1	1	1	1	1	1	0	1
8.09	14.3	11.5	49.8	0.61	1.16	6118.88	8930.7	200	12	1980-06-02	IFMC	39	1	4	1	35.2	0	0	0	0	0	0	0	0	0	2020-03-30	2020-04-01	2	2020-04-08	7	2020-04-12	13	0	0	0	0	1	0	1		-43920	0	0	0	0	0	0	0	0
10	17	8.6	26.2	0.43	6.2	154	295	134	12	1982-02-24	IFMC	38	1	4	1	37.6	0	0	0	0	0	0	0	0	0	2020-03-30	2020-03-31	1	2020-04-07	7	2020-04-14	15	0	0	1	0	1	0	1	00:00:00	-43920	0	1	0	0	0	1	0	1
2.06	18.44	12.5	56.3	1.78	9.04	7170	17637	105	14	1973-09-09	IFMC	46	1	3	0	32.6	1	Lung CA	0	0	0	0	0	0	0	2020-03-30	2020-03-31	1	2020-04-16	16	2020-05-01	32	0	0	0	0	1	0	1	00:00:00	-43920	1	0	0	0	0	1	0	1
4.34	11.63	24	24	2.78	14.08	531.36	531.36	101	15	1949-06-20	IAH	70	0	4	1	49.58	0	0	0	0	0	0	0	0	0	2020-03-31	2020-04-03	3	2020-04-15	12	2020-04-27	28	0	0	0	0	0	1	1	00:00:00	-43921	0	0	0	0	0	1	0	1
6.96	9.82	12.1	30.1	0.93	1.12	796.8	796.8	177	10	1970-07-14	IFMC	49	0	1	1	32	0	0	0	0	0	0	0	0	0	2020-03-31	2020-04-01	1	2020-04-05	4	2020-04-13	13	0	0	1	0	1	1	1	00:00:00	-43921	0	0	0	0	0	1	0	1
5.08	12	4.9	26	0.59	2.98	1456	3606	235	14	1971-11-16	IFMC	48	0	3	0	24.3	1	DM, Asthma	0	1	0	0	0	0	0	2020-03-31	2020-04-01	1	2020-04-16	15	2020-04-28	29	0	0	1	0	1	0	1	00:00:00	-43921	1	0	1	1	0	1	0	1
3.3	20.07	10.9	34.7			1403	5024	187.5	10	1947-11-06	IFMC	72	1	1	0	35.93	1	HTN, HLD, Hypothyroidism,CAD, Arrythmia	1	0	0	0	1	0	1	2020-03-31	2020-04-10	10	2020-06-09	59	2020-06-26	86	1	1	1	1	0	0	1	00:00:00	-43921	0	0	0	0	0	1	0	1
5.64	22	12	40	0.51	3.95	2738	5417	113	14	1969-08-31	IFMC	50	1	1	0	23.5	1	Renal stone, Syncope	0	0	0	0	0	0	0	2020-03-31	2020-04-03	3	2020-04-20	17	5/4/2020	34	0	0	1	0	1	0	1	00:00:00	-43921	1	0	0	1	0	1	0	0
2.88	5.73	9.7	11.2	0.61	2.87	445.14	445.14	164	10	1970-02-08	IAH	50	1	2	0	32.7	0	0	0	0	0	0	0	0	0	2020-03-31	2020-04-04	4	2020-04-07	3	2020-04-11	11	0	0	0	0	1	1	1	00:00:00	-43921	0	0	0	0	0	1	0	1
8.7	16.9	5.3	30	2.96	5.33	173.73	286	110	12	1950-04-22	IFMC	70	1	1	0	37.07	1	DM, HTN, HLD, GERD, Hypothyroidism	1	1	0	0	0	0	1	2020-04-01	2020-04-04	3	2020-05-15	41	2020-05-30	60	1	0	0	0	0	0	1	00:00:00	-43922	0	1	1	0	0	1	0	1
7.37	13.47	21.5	25.7	1.56	1.56	1395.95	1395.95	162.9	15	1967-08-27	IFO	52	0	1	0	28.76	1	HTN, HLD	1	0	0	0	0	0	1	2020-04-01	2020-04-03	2	2020-04-08	5	2020-04-16	15	0	0	1	0	1	1	1	00:00:00	-43922	0	1	0	0	0	1	0	1
7	9.09	23.1	28.3	0.44	1.75	449	1774	168	7	1987-03-21	ILO	33	1	1	1	28.26	0	0	0	0	0	0	0	0	0	2020-04-01	2020-04-02	1	2020-04-13	11	2020-04-19	18	0	0	0	0	1	1	1	00:00:00	-43922	0	0	0	0	0	1	0	1
4.91	18.13	21.1	42.7	0.7	18.44	4353.88	6105.55	90.2	20	1975-06-11	IAH	44	1	2	0	37.22	0	0	0	0	0	0	0	0	0	2020-04-01	2020-04-03	2	2020-04-20	17	2020-04-27	26	1	0	0	0	0	0	1	00:00:00	-43922	0	0	1	1	0	1	0	1
6.09	14.93	4.6	29.4	0.61	13.67	4874.98	11348.1	91.8	16	1983-11-24	IAH	36	1	3	0	25.2	1	HLD, GERD	0	0	0	0	0	0	1	2020-04-02	2020-04-05	3	2020-04-15	10	2020-04-24	22	0	0	0	0	1	1	1	00:00:00	-43923	0	0	1	1	0	1	0	1
3.51	17.52	16.8	29.9	0.67	4.35	213	425	78.4	14	1955-01-12	IFMC	65	0	1	0	38	1	HTN, Asthma, Afib,Hep C	1	0	0	0	0	1	0	2020-04-02	2020-04-02	0	2020-04-18	16	2020-04-23	21	0	0	0	0	1	0	1	00:00:00	-43923	0	1	1	1	0	1	0	1
6.03	7.47	6.6	14	0.62	0.62	769.04	2819.66	70	12	1974-10-18	IFO	45	1	4	1	35.84	1	DM, Epilepsy, Nephrolithiasis	0	1	0	0	0	0	0	2020-04-02	2020-04-03	1	2020-04-12	9	2020-04-29	27	0	0	0	0	1	1	1	00:00:00	-43923	0	0	0	0	0	1	0	1
5.56	23.05	5.1	18.9	0.56	9.45	5406.63	5406	157.5	14	1977-02-03	IMV	43	1	2	0	30.59	0	0	0	0	0	0	0	0	0	2020-04-02	2020-04-05	3	2020-04-12	7	2020-04-20	18	1	0	0	0	1	0	1		-43923	0	1	1	1	0	1	0	1
8.47	15.97	17.6	34.4	0.62	10.7	1236	3246.8	137.5	12	1964-07-15	IFMC	55	1	4	1	24.9	1	DM, HTN	1	1	0	0	0	0	0	2020-04-03	2020-04-04	1	2020-04-27	23	2020-05-06	33	0	1	0	1	0	0	1	00:00:00	-43924	0	0	1	1	1	1	0	1
4.31	16,13	15.2	31.8	1	2.61	2243	2243	88.57	14	1965-09-06	IFMC	54	0	4	1	53.07	1	HTN, HLD	1	0	0	0	0	0	1	2020-04-03	2020-04-03	0	2020-04-20	17	2020-05-08	35	1	0	0	0	1	0	1	00:00:00	-43924	0	1	1	1	0	1	0	1
12.17	20.18	21.8	36.1	0.59	2.79	344.44	5596.6	197.5	10	1968-10-18	IFMC	51	0	4	1	26.6	0	0	0	0	0	0	0	0	0	2020-04-03	2020-04-05	2	2020-04-09	4	2020-04-13	10	0	0	0	0	1	1	1	00:00:00	-43924	0	0	0	1	0	1	0	1
8.15	12.3	7.9	21.6	1.59	2.4	1752.83	1752.83	257.5	10	1962-04-09	HV CICU CARDIAC CARE	58	0	3	0	28.39	1	HTN, HLD	1	0	0	0	0	0	1	2020-04-03	2020-04-03	0	2020-04-06	3	2020-04-13	10	0	0	0	0	1	1	1	00:00:00	-43924	0	0	0	0	0	1	qt	1
6.21	13.62	8.5	27	0.91	2.26	251.64	327.39	105.4	14	1959-09-26	IAH	60	0	1	1	34.97	1	HTN, DM, Thyroid disorder	1	1	0	0	0	0	0	2020-04-03	2020-04-05	2	2020-04-16	11	2020-04-22	19	1	0	0	0	1	0	1	00:00:00	-43924	0	0	1	1	0	1	0	1
9.3	11.43	19.5	24.6	0.78	3.5	310.65	432.68	142	15	1972-03-15	IFMC	48	0	4	1	50.2	1	Obesity, thyroid disorder, GERD	0	0	0	0	0	0	0	2020-04-03	2020-04-07	4	2020-04-14	7	2020-04-19	16	0	0	1	0	1	1	1	00:00:00	-43924	0	0	0	0	0	1	0	1
5.9	11.17	13	26.5	20	20	328.3	1517.88	69	20	1959-09-12	IAH	60	0	2	0	39.7	1	DM	0	1	0	0	0	0	0	2020-04-03	2020-04-04	1	2020-04-20	16	2020-04-24	20	0	0	0	0	0	1	1	00:00:00	-43924	0	1	1	1	0	1	0	1
6.67	14.44	13	16.4	20	20	3664	3664	88	14	1961-04-05	IFMC	59	1	4	1	29.47	1	HTN, HLD	1	0	0	0	0	0	1	2020-04-04	2020-04-04	0	2020-04-10	6	2020-04-19	15	0	0	0	0	1	1	1	00:00:00	-43925	0	0	1	0	0	1	0	1
25.44	26.41	9.6	24.3	1.93	6.82	1162.7	1162.7	140	12	1967-09-03	IFMC	52	1	3	1	23.4	0	0	0	0	0	0	0	0	0	2020-04-04	2020-04-04	0	2020-04-25	25	2020-05-17	44	0	1	0	0	0	0	1	00:00:00	-43925	0	0	0	0	0	0	0	0
4.19	5.9	23.4	24.4	1.78	2.26	4538.56	4538.56	194.9	5	1985-06-14	IAH	34	1	1	1	23.9	1	ESRD, HTN, Anemia	1	0	0	1	0	0	0	2020-04-04	2020-04-06	2	2020-04-07	1	2020-04-11	7	0	0	0	0	1	1	1	00:00:00	-43925	0	0	0	1	0	1	0	1
7.89	13.7	1.9	22.3	2.59	2.59	295	971	60	5	1954-06-24	IFMC	65	1	3	0	36.9	1	CKD, HTN, HLD, Gout	1	0	1	0	0	0	1	2020-04-04	2020-04-04	0	2020-04-07	3	2020-04-21	17	0	0	0	0	1	1	1	00:00:00	-43925	0	0	0	1	0	0	1	1
7.01	15.8	11.9	12.4	3.97	9.58	1886	1525	165	12	1989-04-10	IFMC	31	1	4	1	20	1	Thyroid disorder	0	0	0	0	0	0	0	2020-03-29	2020-03-30	1	2020-04-28	30	5/20/20	52	0	0	0	1	1	0	1	00:00:00	-43919	1	0	1	0	1	1	0	0
9.35	14.5	19.7	34	0.69	7.13	1554.51	2096.13	59.2	12	1973-10-27	HV CICU CARDIAC CARE	46	1	4	1	31.77	0	0	0	0	0	0	0	0	0	2020-04-05	2020-04-07	2	2020-04-24	19	4/30/2020	25	0	0	1	1	1	0	1	00:00:00	-43926	0	1	1	1	1	1	0	1
9.89	16.93	17.7	30.9	1.1	7.9	1023.56	1023.56	59.9	22	1944-08-06	IAH	75	1	2	0	37.5	1	HTN, GERD, Dementia	1	0	0	0	0	0	0	2020-04-05	2020-04-10	5	2020-04-24	15	5/19/2020	44	0	0	0	0	0	0	1	00:00:00	-43926	0	0	0	0	0	1	0	1
4.55	13.64	16.7	39.6	0.75	6.09	2687	4096	71.25	14	1968-09-02	IFMC	51	1	4	1	34.6	1	DM	0	1	0	0	0	0	0	2020-04-05	2020-04-08	3	2020-04-20	12	2020-05-04	29	0	0	1	0	1	0	1	00:00:00	-43926	0	1	0	1	0	1	0	1
4.95	9.3	2.3	17.8	0.28	1.25	635.96	6312.8	249.7	10	1964-06-13	IAH	55	1	4	1	26.2	0	0	0	0	0	0	0	0	0	2020-04-06	2020-04-08	2	2020-04-11	3	2020-04-16	11	0	0	0	0	1	1	1	00:00:00	-43927	0	0	0	0	0	1	0	1
16.4	17.97	32.7	32.7	0.85	13.16	873	1191	81.5	10	1955-03-10	ILO	65	1	4	1	26.87	1	HLD, Nephrolithiasis, Prostate CA	0	0	0	0	0	0	1	2020-04-06	2020-04-08	2	2020-04-22	15	2020-04-27	21	0	0	1	0	1	0	1	00:00:00	-43927	0	0	1	1	0	1	0	1
7.77	18.78	23.8	23.8	2.44	16.34	898.62	2325.73	48.8	20	1965-02-17	IAH	55	0	2	0	47.7	1	HTN, DM, GERD, Gout, Obesity	1	1	0	0	0	0	0	2020-04-07	2020-04-10	3	2020-04-28	18	2020-05-08	31	0	0	0	0	0	0	1	00:00:00	-43928	0	0	0	1	1	1	0	1
5.77	15.68	12.7	35.9	1.48	8.72	811.65	1005.42	68.6	20	1969-06-07	IAH	50	0	1	1	45.87	1	HTN, Obesity	1	0	0	0	0	0	0	2020-04-08	2020-04-08	0	2020-04-27	19	2020-05-12	34	1	0	0	0	0	0	1	00:00:00	-43929	0	1	1	1	0	1	0	1
7.3	19.55	16.6	7.8	3.48	3.48	926.6	2661.6	90	14	1972-04-08	IFMC	48	1	1	1	36.4	0	0	0	0	0	0	0	0	0	2020-04-09	2020-04-14	5	2020-04-23	9	2020-04-20	11	0	0	1	0	1	0	1	#N/A	#N/A	0	1	0	1	0	0	#N/A	1
3.58	5.95	0.3	1.1	2.35	20	673	4024	184	12	1954-12-01	IFMC	65	1	4	1	28.35	1	HTN	1	0	0	0	0	0	0	2020-04-09	2020-04-09	0	2020-04-27	18	2020-05-27	48	0	1	0	0	1	0	1	00:00:00	-43930	0	1	1	1	0	1	0	1
5.66	16.49	5.1	31.7	0.31	10.28	133.8	1273.03	118.9	28	1955-08-18	IAH	64	0	3	0	35.7	1	DM, HLD, HTN	1	1	0	0	0	0	1	2020-04-09	2020-04-15	6	2020-04-25	11	2020-05-02	23	0	0	1	0	0	0	1	#N/A	#N/A	0	0	1	0	0	1	#N/A	1
8.53	17.62	13.1	13.1	2.14	20	1727	1732	220	8	1957-10-16	IFMC	62	1	2	0	34.1	1	RA, HEP C, DM, HTN	1	1	0	0	0	0	0	2020-04-10	2020-04-18	8	2020-04-24	6	2020-04-28	18	0	#N/A	1	0	1	0	1	#N/A	#N/A	0	0	0	1	0	1	#N/A	1
5.93	10.88	3.6	29.4	0.38	2.19	356	2456	65	12	1955-06-15	ILO	64	1	3	0	29.6	1	HTN	1	0	0	0	0	0	0	2020-04-10	2020-04-14	4	2020-04-27	13	5/4/2020	24	0		0	0	1	0	1	#N/A	#N/A	0	0	1	1	0	1	#N/A	1
5.91	27.4	8.8	42.2	0.53	20	73.93	348.55	65.7	18	2004-01-12	IFH	16	0	4	1	49.2	1	Hypothyroidism	0	0	0	0	0	0	0	2020-04-10	2020-04-12	2	2020-06-11	61	2020-06-11	61	1	0	1	1	0	0	1	#N/A	#N/A	1	0	1	1	1	1	#N/A	1
8.91	20.72	14.1	21.8	1.31	7.3	2194	3070	83.3	18	1953-08-09	IFMC	66	1	4	1	27	1	HTN, H.pylori, DM	1	1	0	0	0	0	0	2020-04-11	2020-04-14	3	2020-04-20	6	2020-04-30	19	0	#N/A	1	0	1	1	1	#N/A	#N/A	0	1	0	1	0	1	#N/A	1
9.04	35.84	27.4	44.9	1.5	12.96	637.46	8309.51	55.5	15	1952-10-28	IMV	67	1	2	0	27.13	1	DM, HTN, HLD	1	1	0	0	0	0	1	2020-04-11	2020-04-11	0	2020-05-07	26	2020-05-20	39	1	#N/A	0	0	0	0	1	#N/A	#N/A	0	0	0	1	0	0	hypotensive	1
7.77	18.78	23.8	26.6	2.44	16.34	898.6	2325	48.8	20	1965-02-17	HV CICU CARDIAC CARE	55	0	2	0	43.8	1	DM, HTN	1	1	0	0	0	0	0	4/7/2020	2020-04-11	4	2020-04-28	17	5/8/2020	31	0		0	0	1	0	1	#N/A	#N/A	1	0	1	1	1	1	#N/A	1
8.81	16.74	23.5	28	1.16	3.97	3802	3802	78.8	12	1965-11-20	IFMC	54	1	4	1	30	1	HTN, DM, HLD	1	1	0	0	0	0	1	2020-04-11	2020-04-18	7	2020-05-05	17	2020-05-10	22	1	#N/A	1	0	0	0	1	#N/A	#N/A	1	1	1	1	0	1	#N/A	1
9.9	14.5	12.9	12.9	1.2	2.02	786.42	786.42	74.4	14	1980-04-19	IFMC	40	1	1	1	25.2	0	0	0	0	0	0	0	0	0	2020-04-12	2020-04-14	2	2020-04-17	3	2020-04-23	11	0	#N/A	1	0	1900-01-01	1	0	#N/A	#N/A	1	0	1	1	0	1	qt prolong	1
6.85	10.84	11.8	19.9	0.27	0.84	1346.84	1346.84	135	10	1979-12-11	IAH	40	1	1	1	36	1	HTN	1	0	0	0	0	0	0	2020-04-12	2020-04-14	2	2020-04-16	2	2020-04-20	8	0	0	0	0	1	1	1	#N/A	#N/A	0	0	0	1	0	1	#N/A	1
9.48	14.75	28.2	28.2	1.58	1.58	2374.02	2653.36	140.2	15	1963-10-06	IAH	56	1	4	0	26.4	1	DM	0	1	0	0	0	0	0	2020-04-12	2020-04-13	1	2020-04-19	6	2020-04-23	11	0	0	1	0	1	1	1	#N/A	#N/A	0	0	0	1	0	1	qt, severe	1
6.08	18.18	10.6	13	0.63	11.89	608.5	2294	100	14	1958-01-25	IFMC	62	0	2	0	19.6	1	Seizure, G tube	0	0	0	0	0	0	0	2020-04-13	2020-04-18	5	2020-04-29	12	2020-05-04	21	0		1	0	1	0	1		-43934	0	0	0	0	0	1	#N/A	1
6.75	13.94	8.9	9.2	2.43	20	880.6	925.7	142	8	1960-05-25	ILO	59	1	1	0	32	1	OSA, HTN	1	0	0	0	0	0	0	2020-04-14	2020-04-19	5	2020-04-29	11	2020-05-12	28	0		1	0	1	0	1	#N/A	#N/A	0	0	1	1	0	1	#N/A	1
4.86	13.06	6.1	12	0.71	2.55	491	1305	67	13	1963-03-14	IFMC	57	0	3	0	33.3	0	0	0	0	0	0	0	0	0	2020-04-14	2020-04-19	5	2020-04-29	11	2020-05-13	29	0		1	0	1	0	1	#N/A	#N/A	1	0	1	1	0	1	#N/A	1
7.76	24.89	10.1	24.3	0.47	3.43	246	683.17	69.7	12	1996-07-28	IMV	23	1	4	1	36.2	1	Asthma,HTN, Quadriplegia, Obesity	1	0	0	0	0	0	0	2020-04-14	2020-04-17	3	2020-05-31	44	2020-06-15	61	1	#N/A	1	1	0	0	1	#N/A	#N/A	0	0	0	0	0	1	#N/A	1
17.21	20.8	20.3	20.3	1.5	12.86	2208.39	4079.34	191	10	1962-06-29	IMV	57	1	4	1	34.3	1	Asthma, HTN, HLD	1	0	0	0	0	0	1	2020-04-14	2020-04-14	0	2020-04-19	5	2020-05-04	20	0	#N/A	0	0	1	0	1		-43935	0	0	0	1	0	1	#N/A	1
5.42	6.47	9.5	36.3	5.12	5.12	1036.3	1036.3	136	10	1955-01-23	IFMC	65	0	1	0	21.8	1	HTN, HLD, Asthma	1	0	0	0	0	0	1	2020-04-14	2020-04-18	4	2020-04-21	3	2020-04-25	11	0	#N/A	1	0	1	0	1	#N/A	#N/A	1	0	0	0	0	1	#N/A	1
14.01	28.73	44.3	44.3	1.84	5.82	275.39	275.39	66.5	12	1935-08-01	HV CICU CARDIAC CARE	84	0	1	1	31	1	AKI, HLD, CAD, HTN, DM, Aotic stenosis	1	1	0	0	1	0	1	2020-04-15	2020-04-15	0	2020-05-07	22	2020-05-15	30	1	#N/A	0	0	0	0	1	#N/A	#N/A	0	1	0	1	0	0	#N/A	1
13.25	15.32	31.3	51.3	8.27	20	155.83	207.53	145	8	1951-02-07	IMV	69	1	2	0	23.1	1	DM, HTN, HLD, CVA	1	1	0	0	0	0	1	2020-04-15	2020-04-15	0	2020-04-28	15	5/13/2020	28	0		0	0	1	0	1	#N/A	#N/A	0	0	0	1	0	1	#N/A	1
12.22	13.15	4	12.1	9.95	15.32	351.5	351.5	83.4	8	1969-05-20	IFMC	50	1	1	1	25.9	1	Alcholic cirhossis	0	0	0	0	0	0	0	2020-04-15	2020-04-19	4	2020-05-03	18	2020-05-15	30	1	0	1	0	0	0	1	#N/A	#N/A	1	1	1	1	0	1	#N/A	1
17.9	37.77	43.3	43.3	1.88	20	682	1120	137	10	1968-02-10	IFMC	52	0	4	1	31.6	1	DM, obesity, HLD	0	1	0	0	0	0	1	2020-04-16	2020-04-16	0	2020-05-08	22	2020-05-27	42	1	#N/A	1	1	0	0	1	#N/A	#N/A	1	1	1	0	1	1	#N/A	1
13.45	16.72	6	13.8	2.1	8.59	1121.67	1779.75	87.2	10	1956-06-16	IAH	63	1	1	0	23.8	1	DM, HLD	0	1	0	0	0	0	1	2020-04-16	2020-04-19	3	2020-04-30	12	5/27/2020	38	0		1	0	1	0	1	#N/A	#N/A	0	0	1	1	0	1	#N/A	1
9.42	14.81	18.7	29.7	1.88	1.9	1029.7	1950.34	97.3	10	1952-05-06	IMV	68	0	2	0	46.2	1	CVA- residual deficit	0	0	0	0	0	0	0	2020-04-16	2020-04-17	1	2020-04-24	7	2020-04-30	14	0		1	0	1	0	1	#N/A	#N/A	0	0	0	1	0	0	prolonged qt	1
5.17	24.92	24.6	46.5	0.76	15.92	383	9330	112.9	10	1961-08-01	IFMC	58	0	4	1	21.9	1	DM, HLD, HTN, CVA	1	1	0	0	0	0	1	2020-04-16	2020-04-16	0	2020-04-25	9	2020-05-14	28	0	#N/A	0	0	1	0	1	00:00:00	-43937	1	0	0	1	0	1	#N/A	1
14.54	14.54	38.6	38.6	2.88	3.25	823.43	823.43	88.9	12	1900-01-27 21:36:00	IAH	62	1	1	1	27.9	1	DM	0	1	0	0	0	0	0	2020-04-18	2020-04-18	0	2020-05-03	15	2020-05-15	27	1	0	1	0	0	0	1	#N/A	#N/A	0	0	0	1	0	1	Prolong qt, mild	1
10.08	21.62	19.1	30.8	20	20	3788.88	3788.88	142	5	1967-07-06	IAH	52	1	4	0	20.7	1	DM, HTN, ENCEPH	1	1	0	0	0	0	0	2020-04-20	2020-04-20	0	2020-04-29	9	2020-06-09	49	1	0	0	0	0	0	1	#N/A	#N/A	0	0	1	1	0	1	#N/A	1
																												2.15643		11.9994		14.8261														13
[truncated: 21 more columns]

## Sheet: total cohort
WBC initial	WBC high	CRP initial	CRP high	D-dimer initial	D-dimer high	Ferritin initial	Ferritin high	P/F	PEEP max	DOB	Hospital	Age	Sex (male=1, f=0)	race	ethnicity	bmi	comorb	SpecifIc	HTN	DM	CKD	ESRD	CAD	AKI	HLD	admit	Vent start	Time to vent (function)	Vent end	VENT days (function)	discharged	Hospital day (function)	still vented?	Re-intubated?	HFNC prior	Trach?	extubated	discharged	Alive	date of death	hospital stay	iNo	velitri	paralysis	proning	ecmo	plaquenil		antibiotics
8.8	12	45.7	45.7	1.38	3.47	1985	2347	130	10	1975-11-27	IFMC	44	1	4	0	42.4	1	HTN, HLD	1	0	0	0	0	0	1	43901	2020-03-12	1	2020-03-27	15	2020-04-02	22	0	0	0	0	1	1	1	00:00:00	-43901	1	0	0	1	1	0	0	0
3.33	19.55	6.1	22.5					124	14	17077	ILO	73	0	1	0	29.6	1	DM, Obesity, OSA	0	1	0	0	0	0	0	43905	2020-03-18	3	2020-03-25	7	0	-43905		0	0	0	00:00:00	0	0	2020-03-25	10	0	0	0	0	0	1	0	1
6.23	16.6	8.9	15.6			442.85	1234	140	6	15353	IFMC	78	1	1	0	28.5	1	HTN, HLD, CAD, AVR, OSA	1	0	0	0	1	0	1	43906	2020-03-18	2	2020-03-19	1	43915	9	0	0	0	0	1900-01-01	1	0	2020-03-25	9	0	0	0	0	0	0	0	1
7.4	10.75	21.3	30.6			3190.19	3977	463	6	1972-12-05	IFMC	47	0	2	0	37	1	DM	0	1	0	0	0	0	0	43908	2020-03-20	2	2020-03-21	1	2020-03-28	10	0	0	1	0	1	1	1		-43908	0	0	0	0	0	1	0	1
8.54	14.24	28.2	30.1	10.28	10.31	2606	6598	100.53	12	18701	IFMC	69	1	1	0	27.9	1	HLD, HTN	1	0	0	0	0	0	1	43908	2020-03-18	0	2020-03-29	11	0	-43908	0	0	0	0	00:00:00	0	0	2020-03-29	11	0	0	0	1	0	0	0	1
								358	6	1965-05-13	HV CICU CARDIAC CARE	54	1	1	0	26.4	1	DM, HTN, HLD, CAD, MI, CHF	1	1	0	0	1	0	1	43908	2020-03-18	0	2020-03-20	2	2020-03-26	8	0	0	0	0	1	1	1	00:00:00	-43908	0	0	0	0	0	0	0	1
6.67	14.44	13	16.4	20	20	3664	3664	88	14	1963-11-02	IFMC	56	1	3	0	28.49	0	0	0	0	0	0	0	0	0	43908	2020-03-19	1	2020-04-20	32	2020-05-06	48	1	0	0	0	1	0	1	00:00:00	-43908	0	0	0	1	1	1	0	1
7.44	8.32	24	24					37	5	1953-07-10	ILO	66	1	3	0	21.21	1	DM, HTN, HLD,MI, CKD, CAD	1	1	1	0	1	0	1	43909	2020-03-30	11	2020-04-18	19	2020-04-18	29	0	0	0	0	1	1	1	00:00:00	-43909	0	0	0	0	0	1	0	1
6.06	33.36	13.1	47.7	0.49	15.69	1002.15	16313.7	105	20	23323	IMV	56	0	1	1	28.5	0	0	0	0	0	0	0	0	0	43912	2020-03-30	8	2020-04-03	4	0	-43912	0	0	0	0	00:00:00	0	0	2020-04-03	12	0	1	1	1	0	1	0	1
11.95	12.5	17.1	30.3	1.31	2.1	2591	2890	167.5	10	1957-09-28	IFMC	62	1	4	1	30.3	1	HTN	1	0	0	0	0	0	0	43912	2020-03-25	3	2020-04-07	13	2020-04-20	29	0	0	1	0	1	1	1	00:00:00	-43912	1	0	1	1	0	1	0	1
6.73	8.05			3.18	3.18			103	16	10800	IAH	90	1	1	1	32.8	1	CVA, Afib	0	0	0	0	0	1	0	43912	2020-03-22	0	2020-03-31	9	0	-43912		0	0	0	00:00:00	0	0	2020-03-31	9	0	0	0	0	0	1	0	1
4.43	11.52	18.2	27.7	0.96	1.47	319.08	319.08	215	6	11341	IFMC	89	1	1	1	20.9	1	HTN, CKD, BPH, AFIB, AR	1	0	1	0	0	1	0	43913	2020-03-26	3	2020-03-29	3	0	-43913	0	0	0	0	1900-01-01	0	0	2020-03-29	6	0	0	0	0	0	1	qt prolong	0
9.3	18.88	27.7	33.5	3.1	3.1	1396.15	3050.63	65	16	19998	IAH	65	0	1	1	37.56	1	HLD	0	0	0	0	0	0	1	43913	2020-03-26	3		-43916	00:00:00	-43913	1	0	0	0	0	0	0	2020-04-21	27	0	1	1	0	0	1	0	1
4.32	7.86	1.4	10.5	1.26	3.04	28.4	86.23	155	8	1966-05-18	IFMC	53	0	4	1	19	1	HTN, PAH,	1	0	0	0	0	0	0	43913	2020-03-29	6	2020-04-01	3	2020-04-08	16	0	0	0	0	1	1	1	00:00:00	-43913	1	0	0	0	0	1	0	1
8.02	8.41	7	20.6	3.65	20	1141	1377	82.6	12	11678	IFMC	88	1	3	0	27.4	1	HLD, HTN, GERD, COPD, Hypothyroidism	1	0	0	0	0	0	1	43914	2020-03-24	0	2020-04-02	9	0	-43914		0	1	0	00:00:00	0	0	2020-04-02	9	0	0	1	0	0	1	0	1
7.33	11.22	15.7	26.6	1.3	3.95	5621	7088	255	10	1961-12-24	IFMC	58	1	3	0	24.5	0	0	0	0	0	0	0	0	0	43914	2020-03-29	5	2020-04-06	8	2020-04-10	17	0	0	1	0	1	1	1	00:00:00	-43914	0	0	0	1	0	1	0	1
4.93	17.04	10.4	26.4	1.49	20	2716.38	4507.37	101	14	1953-03-01	IFMC	67	0	4	1	30.3	1	HTN, HLD, GERD	1	0	0	0	0	0	1	43914	2020-03-26	2	2020-04-08	13	2020-04-16	21	0	0	0	0	1	1	1	00:00:00	-43914	0	0	0	0	0	0	0	1
6.29	13.64	20	28.9	0.85	2.39	1359.98	1422.76	166	10	1969-12-19	IFMC	50	1	4	1	27.1	0	0	0	0	0	0	0	0	0	43914	2020-03-26	2	2020-04-01	6	2020-04-08	15	0	0	0	0	1	1	1	00:00:00	-43914	0	0	0	0	0	0	0	1
7.86	24.9	16.2	16.2	6.37	15.41	2522.72	32813	44	20	20934	IAH	63	0	2	0	45.9	1	HTN, Obesity, Afib	1	0	0	0	0	1	0	43914	2020-03-25	1	2020-04-17	-43915	00:00:00	-43914	0	0	0	0	0	0	0	2020-04-27	24	0	0	0	1	0	1	0	1
11.73	23.31	14.3	14.3	6.4	6.4			100	14	14873	IAH	79	1	1	0	33.7	1	HTN, HLD, GERD	1	0	0	0	0	0	1	43914	2020-03-25	1	2020-04-12	18	0	-43914		0	0	0	1900-01-01		0	2020-04-13	20	0	0	0	0	0	1	0	1
7.99	20.74	28.8	28.8	6.96	6.96	2805.8	4911.55	99.2	20	1964-08-30	IAH	55	1	2	0	31.27	0	0	0	0	0	0	0	0	0	43914	2020-03-26	2	2020-04-14	19	4/26/20	32	1	0	0	0	1	0	1	00:00:00	-43914	0	0	1	1	0	1	0	1
6.76	15.42	7.4	9.8	0.38	2.86	197.61	301.78	360	12	1952-09-13	IFMC	67	1	2	0	27.87	0	0	0	0	0	0	0	0	0	43915	2020-03-29	4	2020-04-07	9	2020-04-23	29	0	0	0	0	1	0	1		0	0	0	0	0	0	0	0	0
7.93	34.08	20.1	42.5	1.71	3.8	377	1895	85.7	14	1983-04-23	IFMC	37	1	2	0	31.9	1	DM	0	1	0	0	0	0	0	43915	2020-03-26	1	2020-05-14	48	2020-06-03	68	1	0	1	0	0	0	1	00:00:00	-43915	1	0	0	1	1	1	0	1
13.77	20.64	27.05	27.05					129.7	15	14716	IFO	80	1	1	0	27.35	1	DM, HTN, HLD	1	1	0	0	0	0	1	43915	2020-03-31	6	2020-04-12	12	0	-43915		0	0	0	00:00:00	0	0	2020-04-13	19	0	0	1	0	0	1	0	1
0.2	0.42	29.4	29.4			1106.06	8960.52	58.5	24	23537	IAH	55	1	1	1	25.5	1	Hairy cell leukemia, pancytopenia	0	0	0	0	0	0	0	43915	2020-03-25	0	2020-04-03	9	0	-43915	0	0	0	0	00:00:00	0	0	2020-04-03	9	0	0	0	1	0	0	0	1
7.4	19.9	31.2	34.7	0.69	10.94	1180	4022	56	14	1944-11-17	ILO	75	0	1	0	34.89	1	GERD, Afib, Aortic stenosis	0	0	0	0	0	1	0	43915	2020-03-29	4	2020-04-27	30	2020-05-09	44	0	0	1	0	1	0	1	00:00:00	-43915	0	0	1	1	0	1	0	1
1.1	16.22	23.4	23	5.18	8.38	7615.37	8534.31	345	10	1961-08-12	IFMC	58	1	1	0	25.2	0	0	0	0	0	0	0	0	0	43916	2020-03-30	4	2020-04-06	7	2020-05-12	46	0	0	0	0	1	0	1	00:00:00	-43916	0	0	0	0	0	0	0	0
10.76	31.83	31.3	31.3	1.52	1.52	522.71	3116.12	53.9	20	18609	IFO	69	1	1	0	28.76	1	HTN, HLD,OSA, CAD,Nephrolithiasis, Aortic stenosis	1	0	0	0	1	0	1	43916	2020-03-28	2	2020-04-10	13	0	-43916		0	0	0	00:00:00	0	0	2020-04-10	15	0	1	1	1	0	1	0	1
8.56	15.59	20.6	29.1	3.43	3.43	447.01	1466.12	229.25	20	1970-08-20	IAH	49	0	2	0	29	1	OSA, Obesity,HTN, DM, ARF, Anemia	1	1	0	0	0	0	0	43916	2020-03-28	2	2020-04-05	8	2020-04-13	18	0	0	0	0	1	0	1	00:00:00	-43916	0	0	0	1	0	1	0	1
9.26	45.3	22	45.6	1.9	5.24	784.25	21715	111.14	16	29150	IFMC	40	1	2	0	56	1	DM, HLD	0	1	0	0	0	0	1	43917	2020-04-02	6	2020-04-02	0	0	-43917	0	0	0	0	00:00:00	0	0	2020-04-02	6	1	0	0	0	CRRT	1	qt prolong	1
9.11	35.54	19.6	31.6	0.65	20	705.51	1891.77	81.9	15	1971-02-18	IMV	49	1	2	0	41.23	0	0	0	0	0	0	0	0	0	43917	2020-03-28	1	2020-04-18	21	2020-05-09	42	1	0	0	0	0	0	1		-43917	0	1	1	1	0	1	0	1
3.13	10.23	6.3	6.3	1.07	1.85	3664	3664	222	12	1964-06-15	IFMC	55	1	3	1	28.6	1	HTN, HLD, DM, fatty liver	1	1	0	0	0	0	1	43917	2020-03-29	2	2020-04-03	5	2020-04-09	13	0	0	0	0	1	1	1	00:00:00	-43917	0	1	0	0	0	1	0	1
5.49	7.7	31.2	34.8	19.31	19.31	2590.91	4528.59	64.9	18	22175	IAH	59	1	2	0	29.28	1	HTN, DM, CKD	1	1	1	0	0	0	0	43917	2020-04-12	16		-43933	00:00:00	-43917	1	0	0	0	0	0	0	2020-04-22	26	0	0	0	1	0	1	0	1
4.85	17.32	4.3	16.2	0.69	3.46	769.9	899.28	210	10	1971-04-05	IFMC	49	0	4	1	21.9	0	0	0	0	0	0	0	0	0	43917	2020-03-31	4	2020-04-08	8	2020-04-13	17	0	0	0	0	1	1	1		-43917	0	0	0	0	0	0	0	0
8.89	17.18	26.1	26.1			754.05	861.89	159.3	15	1962-10-15	IFO	57	1	3	0	18.27	1	DM	0	1	0	0	0	0	0	43917	2020-03-29	2	2020-04-05	7	2020-04-13	15	0	0	0	0	1	1	1	00:00:00	-43917	0	0	0	0	0	1	0	1
5.4	13.53	29.2	29.2			1372.67	1372.67	130	10	1956-04-09	IAH	64	1	1	0	30.1	1	HTN, HLD	1	0	0	0	0	0	1	43917	2020-03-30	3	2020-04-06	7	2020-04-14	18	0	0	0	0	1	0	1	00:00:00	-43917	0	0	0	1	0	1	0	1
3.7	21.88	5	27.3	0.74	11.18	2751	6546	144	12	1973-08-13	IFMC	46	1	4	0	23.7	1	HTN	1	0	0	0	0	0	0	43917	2020-03-29	2	2020-04-14	16	2020-04-28	31	0	0	1	0	1	0	1	00:00:00	-43917	0	0	0	1	1	1	0	1
8.11	24.88	8.6	9.3	0.57	7.35	894.49	40000	83.7	18	23664	IFMC	55	0	1	1	46.6	1	Acute liver faillure	0	0	0	0	0	0	0	43918	2020-03-28	0	2020-04-08	11	0	-43918	0	0	0	0	00:00:00	0	0	2020-04-08	11	1	0	1	0	0	1	0	1
4.4	20.11	7.5	38.5	0.93	19.59	1618.49	7158.99	88.6	16	1962-05-19	IFO	57	1	4	0	27.5	1	DM, Nephrolithiasis	0	1	0	0	0	0	0	43918	2020-03-29	1	2020-05-06	37	2020-05-22	53	1	0	0	0	0	0	1	00:00:00	-43918	0	1	1	1	0	1	0	1
2.23	30.8	8.8	22.4	2.64	2.64	1584.26	10338.8	57.8	22	24697	IAH	52	1	1	0	37.1	0	0	0	0	0	0	0	0	0	43918	2020-03-29	1	2020-04-13	15	00:00:00	-43918	1	0	0	0	1	0	0	2020-04-13	16	0	0	1	1	0	1	0	1
5.7	17.04	22.9	34.1	6.71	7.33	1295.69	2228.07	63	20	1963-02-15	IAH	57	0	4	0	37.8	0	0	0	0	0	0	0	0	0	43918	2020-03-29	1	*	*	2020-05-08	40	1	0	0	1	0	0	1	00:00:00	-43918	0	1	1	1	0	1	0	1
7.68	18.24	1.8	15.2	20	19.79	2753.92	2768	89.5	12	1974-09-14	IFMC	45	1	1	0	30	1	OSA	0	0	0	0	0	0	0	43913	2020-03-28	5	2020-04-10	13	2020-04-20	28	0	#N/A	0	0	1	1	1	#N/A	#N/A	1	0	1	1	1	1	#N/A	1
18.07	18.07	4.3	4.3	0.79	0.79	94.9	94.9	373	6	15309	IFMC	78	0	1	0	18.8	1	COPD, HTN, CAD	1	0	0	0	1	0	0	43918	2020-03-28	0	2020-03-29	1	0	-43918	0	0	0	0	1900-01-01	0	0	2020-03-29	1	0	0	0	0	0	0	0	1
14.94	32.45	4.6	21.6			486.65	938.9	168.75	10	20127	IFMC	65	1	1	0	17.7	1	Renal transplant, Boerhaaves,	0	0	0	0	0	0	0	43919	2020-03-29	0	2020-03-30	1	0	-43919	0	0	0	0	00:00:00	0	0	2020-03-31	2	0	0	0	0	CRRT	0	0	0
5.85	6.89	0.2	0.2			182	182	340	6	12995	IFMC	84	1	1	0	32.7	0	0	0	0	0	0	0	0	0	43919	2020-03-29	0	2020-03-31	2	0	-43919	0	0	0	0	00:00:00	0	0	2020-04-03	5	0	0	0	0	0	0	0	0
6.53	8.24	31.9	31.9	2.41	3.3	1829.87	7779.54	262	10	1939-10-10	IAH	80	1	2	0	29.7	1	HTN, HLD, CA prostate	1	0	0	0	0	0	1	43919	2020-04-02	4	2020-04-05	3	2020-04-09	11	0	0	0	0	1	1	1	00:00:00	-43919	0	0	0	0	0	1	0	1
10.02	29.63	14	39.1	2.37	10.09	696.27	1679.44	160.8	16	1958-11-21	IAH	61	1	2	0	34.6	1	HTN, DM, CKD	1	1	1	0	0	0	0	43919	2020-03-29	0	*	*	2020-05-06	37	1	0	0	1	0	0	1	00:00:00	-43919	0	0	0	0	0	1	0	1
8.89	11.1	9.8	22.2	1.13	3.09	737	737	122	8	1972-05-02	ILO	48	1	3	0	29.89	1	DM, HTN	1	1	0	0	0	0	0	43919	2020-04-02	4	2020-04-13	11	2020-04-20	22	0	0	0	0	1	1	1	00:00:00	-43919	0	0	0	0	0	1	0	1
10.43	12.76	19	35.5	1.82	2.38	5526.01	7167.23	236	12	1970-11-23	IAH	49	1	2	0	37.3	1	OSA, Obesity,HTN, Afib, CKD	1	0	1	0	0	1	0	43919	2020-04-02	4	2020-04-04	2	2020-04-12	14	0	0	0	0	1	0	1	00:00:00	-43919	0	0	0	0	0	1	0	1
14.5	28.7	23.7	31	1.11	3.27	1107	2057	75.75	12	1970-10-22	IFMC	49	1	4	1	28.8	0	0	0	0	0	0	0	0	0	43919	2020-03-30	1	2020-04-18	19	2020-04-27	29	0	0	1	0	1	0	1	00:00:00	-43919	1	1	1	1	1	1	0	1
10.29	24.23	26.5	39.1	12.33	12.33	2545.15	4844.01	152.3	14	13232	IMV	84	1	2	0	28.7	1	HTN, CAD	1	0	0	0	1	0	0	43920	2020-04-03	4	2020-04-06	3	0	-43920	0	0	1	0	00:00:00	0	0	2020-04-06	7	0	1	0	0	0	1	0	1
8.09	14.3	11.5	49.8	0.61	1.16	6118.88	8930.7	200	12	1980-06-02	IFMC	39	1	4	1	35.2	0	0	0	0	0	0	0	0	0	43920	2020-04-01	2	2020-04-08	7	2020-04-12	13	0	0	0	0	1	0	1		-43920	0	0	0	0	0	0	0	0
10	17	8.6	26.2	0.43	6.2	154	295	134	12	1982-02-24	IFMC	38	1	4	1	37.6	0	0	0	0	0	0	0	0	0	43920	2020-03-31	1	2020-04-07	7	2020-04-14	15	0	0	1	0	1	0	1	00:00:00	-43920	0	1	0	0	0	1	0	1
2.06	18.44	12.5	56.3	1.78	9.04	7170	17637	105	14	1973-09-09	IFMC	46	1	3	0	32.6	1	Lung CA	0	0	0	0	0	0	0	43920	2020-03-31	1	2020-04-16	16	2020-05-01	32	0	0	0	0	1	0	1	00:00:00	-43920	1	0	0	0	0	1	0	1
7.99	18.49	10.1	40.1	2.53	2.53	1443.7	2792.8	91.3	15	23436	IFO	56	1	1	1	32.3	0	0	0	0	0	0	0	0	0	43920	2020-04-02	3	2020-04-10	8	0	-43920		0	1	0	00:00:00	0	0	2020-04-10	11	0	1	1	1	0	1	0	1
5.25	14.71	21.2	21.2	19.1	19.1	448.75	2430.55	83.6	12	18257	IAH	70	1	3	0	42.42	1	Chronic lymphedema, CVA, HTN, DM, HLD	1	1	0	0	0	0	1	43920	2020-04-16	17		-43937	00:00:00	-43920	1	#N/A	1	0	0	0	0	2020-04-26	11	0	0	0	1	0	1	#N/A	1
6.13	47.5	8.2	16.4	1.04	20	483.2	651.04	126	10	24034	IMV	54	0	2	0	33.73	0	0	0	0	0	0	0	0	0	43920	2020-04-11	12	2020-04-17	6	00:00:00	-43920	0	0	0	0	1	0	0	2020-04-17	18	0	1	1	1	0	1	0	1
4.73	11.34	9.7	36.4	0.49	3.99	606.98	2260.76	69.6	20	22813	IAH	57	0	2	0	36.93	1	HTN, DM, HLD, COPD, Lung CA	1	1	0	0	0	0	1	43920	2020-03-31	1	2020-04-20	20	00:00:00	-43920	1	0	0	0	1	0	0	2020-04-20	21	0	1	0	1	0	1	0	1
4.34	11.63	24	24	2.78	14.08	531.36	531.36	101	15	1949-06-20	IAH	70	0	4	1	49.58	0	0	0	0	0	0	0	0	0	43921	2020-04-03	3	2020-04-15	12	2020-04-27	28	0	0	0	0	0	1	1	00:00:00	-43921	0	0	0	0	0	1	0	1
6.96	9.82	12.1	30.1	0.93	1.12	796.8	796.8	177	10	1970-07-14	IFMC	49	0	1	1	32	0	0	0	0	0	0	0	0	0	43921	2020-04-01	1	2020-04-05	4	2020-04-13	13	0	0	1	0	1	1	1	00:00:00	-43921	0	0	0	0	0	1	0	1
2.96	26.89	15.9	22.2	1.13	10.75	4751.62	400000	102	12	24979	IMV	51	1	3	0	26.06	0	0	0	0	0	0	0	0	0	43921	2020-04-01	1		-43922	00:00:00	-43921	0	0	0	0	0	0	0	2020-04-24	25	0	1	1	1	0	1	0	1
5.08	12	4.9	26	0.59	2.98	1456	3606	235	14	1971-11-16	IFMC	48	0	3	0	24.3	1	DM, Asthma	0	1	0	0	0	0	0	43921	2020-04-01	1	2020-04-16	15	2020-04-28	29	0	0	1	0	1	0	1	00:00:00	-43921	1	0	1	1	0	1	0	1
3.3	20.07	10.9	34.7			1403	5024	187.5	10	1947-11-06	IFMC	72	1	1	0	35.93	1	HTN, HLD, Hypothyroidism,CAD, Arrythmia	1	0	0	0	1	0	1	43921	2020-04-10	10	2020-06-09	59	2020-06-26	86	1	1	1	1	0	0	1	00:00:00	-43921	0	0	0	0	0	1	0	1
5.64	22	12	40	0.51	3.95	2738	5417	113	14	1969-08-31	IFMC	50	1	1	0	23.5	1	Renal stone, Syncope	0	0	0	0	0	0	0	43921	2020-04-03	3	2020-04-20	17	5/4/2020	34	0	0	1	0	1	0	1	00:00:00	-43921	1	0	0	1	0	1	0	0
2.88	5.73	9.7	11.2	0.61	2.87	445.14	445.14	164	10	1970-02-08	IAH	50	1	2	0	32.7	0	0	0	0	0	0	0	0	0	43921	2020-04-04	4	2020-04-07	3	2020-04-11	11	0	0	0	0	1	1	1	00:00:00	-43921	0	0	0	0	0	1	0	1
12.21	47.55	23.3	1.5	3.88	10.82	2477.42	2477.42	88.6	12	15058	IAH	79	1	3	0	26.6	1	HTN, HLD	1	0	0	0	0	0	1	43922	2020-04-02	1	2020-04-26	24	00:00:00	-43922	0	0	0	0	0	0	1	2020-04-26	25	0	0	0	1	0	1	0	1
8.55	17.11	4.6	26.2	0.56	3.55	615.13	3318.34	54	20	33180	IAH	29	1	1	1	53.8	1	OSA, Obesity, HTN	1	0	0	0	0	0	0	43922	2020-04-01	0	2020-04-10	9	0	-43922		0	0	0	00:00:00	0	0	2020-04-10	9	0	1	1	0	0	1	0	1
8.7	16.9	5.3	30	2.96	5.33	173.73	286	110	12	1950-04-22	IFMC	70	1	1	0	37.07	1	DM, HTN, HLD, GERD, Hypothyroidism	1	1	0	0	0	0	1	43922	2020-04-04	3	2020-05-15	41	2020-05-30	60	1	0	0	0	0	0	1	00:00:00	-43922	0	1	1	0	CRRT	1	0	1
4.22	26.47	16.4	29	3.88	3.95	2327.14	2327.14	41.3	14	14725	IAH	80	1	2	0	34.6	1	ESRD	0	0	0	1	0	0	0	43922	2020-04-07	6	2020-04-14	7	0	-43922	0	0	0	0	00:00:00	0	0	2020-04-14	13	0	0	0	0	0	1	qt; brady	1
7.37	13.47	21.5	25.7	1.56	1.56	1395.95	1395.95	162.9	15	1967-08-27	IFO	52	0	1	0	28.76	1	HTN, HLD	1	0	0	0	0	0	1	43922	2020-04-03	2	2020-04-08	5	2020-04-16	15	0	0	1	0	1	1	1	00:00:00	-43922	0	1	0	0	0	1	0	1
5.97	12.76	17.8	29.8	3.4	16.58	257.3	1451.7	42.7	16	25636	IAH	50	0	2	0	53.4	1	AFIB, SH, PSVT, Seizure, Anemia	0	0	0	0	0	1	0	43922	2020-04-11	10	2020-04-19	8	0	-43922	0	#N/A	0	0	00:00:00	0	0	2020-04-19	18	0	1	1	1	0	1	prolong qt	1
7	9.09	23.1	28.3	0.44	1.75	449	1774	168	7	1987-03-21	ILO	33	1	1	1	28.26	0	0	0	0	0	0	0	0	0	43922	2020-04-02	1	2020-04-13	11	2020-04-19	18	0	0	0	0	1	1	1	00:00:00	-43922	0	0	0	0	0	1	0	1
4.91	18.13	21.1	42.7	0.7	18.44	4353.88	6105.55	90.2	20	1975-06-11	IAH	44	1	2	0	37.22	0	0	0	0	0	0	0	0	0	43922	2020-04-03	2	2020-04-20	17	2020-04-27	26	1	0	0	0	0	0	1	00:00:00	-43922	0	0	1	1	0	1	0	1
7.87	12.48	15.5	29.3	10.49	20	839.09	13435	93.6	16	18963	IMV	68	1	1	0	28.5	1	DM	0	1	0	0	0	0	0	43923	2020-04-03	1	2020-04-07	4	0	-43923		0	0	0	00:00:00	0	0	2020-04-07	5	0	1	1	1	0	1	0	1
5.89	14.54	15.2	23.6	10.71	10.71	28.14	21865.3	56.5	15	1951-03-12	IFO	69	0	2	0	27.8	1	Breast cancer, CAD, CABG	0	0	0	0	1	0	0	43923	2020-04-20	18		-43941	00:00:00	-43923	1	#N/A	0	0	0	0	1	2020-05-12	40	0	1	0	1	0	1	#N/A	1
6.09	14.93	4.6	29.4	0.61	13.67	4874.98	11348.1	91.8	16	1983-11-24	IAH	36	1	3	0	25.2	1	HLD, GERD	0	0	0	0	0	0	1	43923	2020-04-05	3	2020-04-15	10	2020-04-24	22	0	0	0	0	1	1	1	00:00:00	-43923	0	0	1	1	0	1	0	1
3.51	17.52	16.8	29.9	0.67	4.35	213	425	78.4	14	1955-01-12	IFMC	65	0	1	0	38	1	HTN, Asthma, Afib,Hep C	1	0	0	0	0	1	0	43923	2020-04-02	0	2020-04-18	16	2020-04-23	21	0	0	0	0	1	0	1	00:00:00	-43923	0	1	1	1	0	1	0	1
7.85	46.25	17.7	30.3	3.95	7.19	2369.07	2693.06	85.1	14	24276	IAH	53	1	2	0	32.99	1	HTN	1	0	0	0	0	0	0	43923	2020-04-03	1	2020-04-11	8	0	-43923	0	0	0	0	00:00:00	0	0	2020-04-11	9	0	0	0	1	0	1	0	1
7.31	13.58	26.6	50	0.75	17.36	4318.82	40000	44.1	24	24993	IAH	51	1	2	0	31.1	0	0	0	0	0	0	0	0	0	43923	2020-04-06	4	2020-04-16	10	0	-43923	0	0	0	0	00:00:00	0	0	2020-04-16	14	0	1	0	1	0	1	qt	1
6.03	7.47	6.6	14	0.62	0.62	769.04	2819.66	70	12	1974-10-18	IFO	45	1	4	1	35.84	1	DM, Epilepsy, Nephrolithiasis	0	1	0	0	0	0	0	43923	2020-04-03	1	2020-04-12	9	2020-04-29	27	0	0	0	0	1	1	1	00:00:00	-43923	0	0	0	0	0	1	0	1
5.56	23.05	5.1	18.9	0.56	9.45	5406.63	5406	157.5	14	1977-02-03	IMV	43	1	2	0	30.59	0	0	0	0	0	0	0	0	0	43923	2020-04-05	3	2020-04-12	7	2020-04-20	18	1	0	0	0	1	0	1		-43923	0	1	1	1	0	1	0	1
8.47	15.97	17.6	34.4	0.62	10.7	1236	3246.8	137.5	12	1964-07-15	IFMC	55	1	4	1	24.9	1	DM, HTN	1	1	0	0	0	0	0	43924	2020-04-04	1	2020-04-27	23	2020-05-06	33	0	1	0	1	0	0	1	00:00:00	-43924	0	0	1	1	1	1	0	1
4.31	16,13	15.2	31.8	1	2.61	2243	2243	88.57	14	1965-09-06	IFMC	54	0	4	1	53.07	1	HTN, HLD	1	0	0	0	0	0	1	43924	2020-04-03	0	2020-04-20	17	2020-05-08	35	1	0	0	0	1	0	1	00:00:00	-43924	0	1	1	1	0	1	0	1
12.17	20.18	21.8	36.1	0.59	2.79	344.44	5596.6	197.5	10	1968-10-18	IFMC	51	0	4	1	26.6	0	0	0	0	0	0	0	0	0	43924	2020-04-05	2	2020-04-09	4	2020-04-13	10	0	0	0	0	1	1	1	00:00:00	-43924	0	0	0	1	0	1	0	1
8.15	12.3	7.9	21.6	1.59	2.4	1752.83	1752.83	257.5	10	1962-04-09	HV CICU CARDIAC CARE	58	0	3	0	28.39	1	HTN, HLD	1	0	0	0	0	0	1	43924	2020-04-03	0	2020-04-06	3	2020-04-13	10	0	0	0	0	1	1	1	00:00:00	-43924	0	0	0	0	0	1	qt	1
6.21	13.62	8.5	27	0.91	2.26	251.64	327.39	105.4	14	1959-09-26	IAH	60	0	1	1	34.97	1	HTN, DM, Thyroid disorder	1	1	0	0	0	0	0	43924	2020-04-05	2	2020-04-16	11	2020-04-22	19	1	0	0	0	1	0	1	00:00:00	-43924	0	0	1	1	0	1	0	1
9.3	11.43	19.5	24.6	0.78	3.5	310.65	432.68	142	15	1972-03-15	IFMC	48	0	4	1	50.2	1	Obesity, thyroid disorder, GERD	0	0	0	0	0	0	0	43924	2020-04-07	4	2020-04-14	7	2020-04-19	16	0	0	1	0	1	1	1	00:00:00	-43924	0	0	0	0	0	1	0	1
5.9	11.17	13	26.5	20	20	328.3	1517.88	69	20	1959-09-12	IAH	60	0	2	0	39.7	1	DM	0	1	0	0	0	0	0	43924	2020-04-04	1	2020-04-20	16	2020-04-24	20	0	0	0	0	0	1	1	00:00:00	-43924	0	1	1	1	0	1	0	1
6.67	14.44	13	16.4	20	20	3664	3664	88	14	1961-04-05	IFMC	59	1	4	1	29.47	1	HTN, HLD	1	0	0	0	0	0	1	43925	2020-04-04	0	2020-04-10	6	2020-04-19	15	0	0	0	0	1	1	1	00:00:00	-43925	0	0	1	0	0	1	0	1
25.44	26.41	9.6	24.3	1.93	6.82	1162.7	1162.7	140	12	1967-09-03	IFMC	52	1	3	1	23.4	0	0	0	0	0	0	0	0	0	43925	2020-04-04	0	2020-04-25	25	2020-05-17	44	0	1	0	0	0	0	1	00:00:00	-43925	0	0	0	0	0	0	0	0
4.19	5.9	23.4	24.4	1.78	2.26	4538.56	4538.56	194.9	5	1985-06-14	IAH	34	1	1	1	23.9	1	ESRD, HTN, Anemia	1	0	0	1	0	0	0	43925	2020-04-06	2	2020-04-07	1	2020-04-11	7	0	0	0	0	1	1	1	00:00:00	-43925	0	0	0	1	0	1	0	1
9.17	10	17.3	17.3	8.99	8.99	381.06	381.06	280	5	14326	IAH	81	1	1	0	18.37	1	HTN, HLD, CVA	1	0	0	0	0	0	1	43925	2020-04-04	0	2020-04-05	1	43940	15	0	0	0	0	1900-01-01	0	0	2020-04-19	15	0	0	0	0	0	0	0	1
7.89	13.7	1.9	22.3	2.59	2.59	295	971	60	5	1954-06-24	IFMC	65	1	3	0	36.9	1	CKD, HTN, HLD, Gout	1	0	1	0	0	0	1	43925	2020-04-04	0	2020-04-07	3	2020-04-21	17	0	0	0	0	1	1	1	00:00:00	-43925	0	0	0	1	0	0	1	1
7.87	12.03	3.3	33	0.94	11.34	455.92	2997.75	87.2	12	19278	IAH	67	1	2	0	28.76	1	HTN, DM	1	1	0	0	0	0	0	43926	2020-04-09	4	2020-04-19	10	00:00:00	-43926	1	0	0	0	0	0	0	2020-04-19	14	0	1	0	1	0	1	0	1
7.01	15.8	11.9	12.4	3.97	9.58	1886	1525	165	12	1989-04-10	IFMC	31	1	4	1	20	1	Thyroid disorder	0	0	0	0	0	0	0	43919	2020-03-30	1	2020-04-28	30	5/20/20	52	0	0	0	1	1	0	1	00:00:00	-43919	1	0	1	0	1	1	0	0
9.35	14.5	19.7	34	0.69	7.13	1554.51	2096.13	59.2	12	1973-10-27	HV CICU CARDIAC CARE	46	1	4	1	31.77	0	0	0	0	0	0	0	0	0	43926	2020-04-07	2	2020-04-24	19	4/30/2020	25	0	0	1	1	1	0	1	00:00:00	-43926	0	1	1	1	1	1	0	1
4.32	27.06	11.5	40	1.04	2.88	412.67	27756	77	12	22365	IFMC	59	0	1	1	54	1	HTN, DM, Obesity	1	1	0	0	0	0	0	43926	2020-04-09	4		-43930	0	-43926	0	0	1	0	00:00:00	0	0	2020-04-21	16	0	1	1	1	CRRT	1	0	1
9.89	16.93	17.7	30.9	1.1	7.9	1023.56	1023.56	59.9	22	1944-08-06	IAH	75	1	2	0	37.5	1	HTN, GERD, Dementia	1	0	0	0	0	0	0	43926	2020-04-10	5	2020-04-24	15	5/19/2020	44	0	0	0	0	0	0	1	00:00:00	-43926	0	0	0	0	0	1	0	1
4.55	13.64	16.7	39.6	0.75	6.09	2687	4096	71.25	14	1968-09-02	IFMC	51	1	4	1	34.6	1	DM	0	1	0	0	0	0	0	43926	2020-04-08	3	2020-04-20	12	2020-05-04	29	0	0	1	0	1	0	1	00:00:00	-43926	0	1	0	1	0	1	0	1
4.95	9.3	2.3	17.8	0.28	1.25	635.96	6312.8	249.7	10	1964-06-13	IAH	55	1	4	1	26.2	0	0	0	0	0	0	0	0	0	43927	2020-04-08	2	2020-04-11	3	2020-04-16	11	0	0	0	0	1	1	1	00:00:00	-43927	0	0	0	0	0	1	0	1
4.64	11.47	8.8	47.9	1.25	11.79	7187.12	40000	110.7	12	19401	HV CICU CARDIAC CARE	67	1	4	0	37.8	1	DM, Obesity	0	1	0	0	0	0	0	43927	2020-04-06	0	2020-04-14	8	00:00:00	-43927	1	0	1	0	0	0	0	2020-04-14	8	0	1	1	1	0	1	0	1
16.4	17.97	32.7	32.7	0.85	13.16	873	1191	81.5	10	1955-03-10	ILO	65	1	4	1	26.87	1	HLD, Nephrolithiasis, Prostate CA	0	0	0	0	0	0	1	43927	2020-04-08	2	2020-04-22	15	2020-04-27	21	0	0	1	0	1	0	1	00:00:00	-43927	0	0	1	1	0	1	0	1
7.75	7.75	0.4	0.4	2.36	2.36	381.99	381.99	95	10	26558	ILO	47	0	1	1	33.6	1	HTN, DM, Nephrolithiasis	1	0	0	0	0	0	0	43927	2020-04-09	3	2020-04-18	9	00:00:00	-43927	1	0	1	0	0	0	0	2020-04-18	12	0	0	0	1	1	1	0	1
7.77	18.78	23.8	23.8	2.44	16.34	898.62	2325.73	48.8	20	1965-02-17	IAH	55	0	2	0	47.7	1	HTN, DM, GERD, Gout, Obesity	1	1	0	0	0	0	0	43928	2020-04-10	3	2020-04-28	18	2020-05-08	31	0	0	0	0	0	0	1	00:00:00	-43928	0	0	0	1	1	1	0	1
5.22	11.24	2.2	29.9	1.74	3.92	222.25	4548.06	82.9	20	17933	IAH	71	0	1	0	23	1	Anemia, HTN, Hypothyroid, CVA	1	0	0	0	0	0	0	43928	2020-04-12	5	2020-04-15	3	0	-43928	0	#N/A	0	0	00:00:00	0	0	2020-04-15	8	0	0	0	1	0	1	#N/A	1
5.08	15.55	9.2	31.9	1.39	13.72	1379.46	1379.46	67	20	22715	IAH	58	0	2	0	41	1	Asthma, COPD	0	0	0	0	0	0	0	43929	2020-04-11	3	2020-04-13	2	0	-43929	0	#N/A	0	0	00:00:00	0	0	2020-04-13	5	0	0	0	1	0	1	#N/A	1
8.01	21.68	7	23.8	2.73	3.9	2674.35	2674.35	68	12	17263	IMV	73	1	2	0	39.3	1	MI, CHF	0	0	0	0	0	0	0	43929	2020-04-09	1	2020-04-16	7	00:00:00	-43929	1	0	0	0	0	0	0	2020-04-17	9	0	1	0	0	0	1	0	1
5.77	15.68	12.7	35.9	1.48	8.72	811.65	1005.42	68.6	20	1969-06-07	IAH	50	0	1	1	45.87	1	HTN, Obesity	1	0	0	0	0	0	0	43929	2020-04-08	0	2020-04-27	19	2020-05-12	34	1	0	0	0	0	0	1	00:00:00	-43929	0	1	1	1	0	1	0	1
3.63	17.73	17	35.9	0.38	19.96	2453.44	3286.52	48.2	16	20821	IAH	63	0	4	0	24.2	1	HLD	0	0	0	0	0	0	1	43929	2020-04-08	0		-43929	00:00:00	-43929	1	0	0	0	0	0	0	2020-04-23	16	0	0	0	0	0	1	0	1
7.3	39.48	14.1	29.1	0.51	19.68	140.73	2680.91	64.2	24	29562	IAH	39	1	1	0	46.4	1	DM, HLD, Tx 21	0	1	0	0	0	0	1	43930	2020-04-11	2	2020-04-18	7	0	-43930	0	0	0	0	00:00:00	0	0	2020-04-18	9	0	0	0	0	0	0	0	0
0.54	13.63	21.2	21.2	3.82	3.82	2219	3786.36	33.5	24	23847	IAH	55	1	1	1	23.6	0	0	0	0	0	0	0	0	0	43930	2020-04-09	0	2020-04-16	7	0	-43930	0	0	0	0	00:00:00	0	0	2020-04-16	7	0	0	0	1	0	0	0	1
3.1	11.3	13.7	32.9	0.61	6.64	625.89	625.89	55.8	16	27441	IAH	45	1	1	1	31.59	1	HTN, DM	1	1	0	0	0	0	0	43930	2020-04-09	0	2020-04-12	3	0	-43930		0	0	0	00:00:00	0	0	2020-04-12	3	0	0	1	1	0	1	0	1
7.3	19.55	16.6	7.8	3.48	3.48	926.6	2661.6	90	14	1972-04-08	IFMC	48	1	1	1	36.4	0	0	0	0	0	0	0	0	0	43930	2020-04-14	5	2020-04-23	9	2020-04-20	11	0	0	1	0	1	0	1	#N/A	#N/A	0	1	0	1	0	0	#N/A	1
10.56	15.38	22.5	42.7	7	10.7	1007	2804	96	14	1952-05-03	IFMC	68	1	2	0	23.9	1	HTN	1	0	0	0	0	0	0	43930	2020-04-16	7					1	#N/A	1	0	0	0	1	2020-04-09	38	1	1	1	1	0	1	#N/A	1
3.58	5.95	0.3	1.1	2.35	20	673	4024	184	12	1954-12-01	IFMC	65	1	4	1	28.35	1	HTN	1	0	0	0	0	0	0	43930	2020-04-09	0	2020-04-27	18	2020-05-27	48	0	1	0	0	1	0	1	00:00:00	-43930	0	1	1	1	0	1	0	1
5.66	16.49	5.1	31.7	0.31	10.28	133.8	1273.03	118.9	28	1955-08-18	IAH	64	0	3	0	35.7	1	DM, HLD, HTN	1	1	0	0	0	0	1	43930	2020-04-15	6	2020-04-25	11	2020-05-02	23	0	0	1	0	0	0	1	#N/A	#N/A	0	0	1	0	0	1	#N/A	1
10.82	14.36	28.8	30.5	2.22	3.08	4313.9	4313.9	533	6	10662	HV CICU CARDIAC CARE	91	1	3	0	21.8	1	BPH, DM, HTN, HLD, Dementia, PD	1	1	0	0	0	0	1	43930	2020-04-09	0	2020-04-17	8	0	-43930	0	#N/A	0	0	1900-01-01	0	0	2020-04-21	12	0	0	0	0	0	1	#N/A	1
10.59	11.89	31.9	43.2	6.98	6.98	1425.65	8768.19	28.2	10	20665	IAH	63	0	2	0	26.3	1	AKI, HTN, Dystonia	1	0	0	0	0	0	0	43931	2020-04-14	4		-43935	#N/A	#N/A	1	#N/A	1	0	0	0	0	2020-04-25	12	0	0	1	1	0	0	Patient refused	1
5.79	26.05	12.9	13.3	0.73	6.98	244	615	48.7	16	1969-09-02	IFMC	50	1	4	1	44	1	Severe obesity	0	0	0	0	0	0	0	43931	2020-04-14	4		-43935			1	#N/A	1	0	0	0	1	2020-05-03	23	0	1	1	1	1	1	#N/A	1
7.28	14.21	5.4	23.6	2.1	3.12	1242.86	1242.86	153.8	5	19585	IAH	66	0	2	0	33.5	1	AKI, DM, HTN	1	1	0	0	0	0	0	43931	2020-04-10	0	2020-04-19	9	00:00:00	-43931	0	#N/A	0	0	1	0	0	2020-04-25	15	0	0	0	1	0	1	#N/A	1
8.53	17.62	13.1	13.1	2.14	20	1727	1732	220	8	1957-10-16	IFMC	62	1	2	0	34.1	1	RA, HEP C, DM, HTN	1	1	0	0	0	0	0	43931	2020-04-18	8	2020-04-24	6	2020-04-28	18	0	#N/A	1	0	1	0	1	#N/A	#N/A	0	0	0	1	0	1	#N/A	1
8.03	13.53	5.2	28.2	0.82	3.75	350.25	506.89	81.2	8	1949-03-01	IMV	71	0	3	0	27	1	DM, HLD, HTN	1	1	0	0	0	0	1	43931	2020-04-13	3	2020-04-19	6			1	#N/A	0	0	0	0	1	2020-04-25	15	0	1	0	1	0	1	#N/A	1
16.54	33.91	64	64	4.81	20	630.47	15985.7	50.9	16	23065	IAH	57	1	4	0	44.9	1	ARF, DKA, ENCEPH	0	0	0	0	0	0	0	43931	2020-04-11	1	2020-04-24	1900-01-13		#N/A	1	#N/A	0	0	0	0	0	2020-04-24	14	0	0	1	1	CRRT	1	0	1
5.93	10.88	3.6	29.4	0.38	2.19	356	2456	65	12	1955-06-15	ILO	64	1	3	0	29.6	1	HTN	1	0	0	0	0	0	0	43931	2020-04-14	4	2020-04-27	13	5/4/2020	24	0		0	0	1	0	1	#N/A	#N/A	0	0	1	1	0	1	#N/A	1
5.91	27.4	8.8	42.2	0.53	20	73.93	348.55	65.7	18	2004-01-12	IFH	16	0	4	1	49.2	1	Hypothyroidism	0	0	0	0	0	0	0	43931	2020-04-12	2	2020-06-11	61	00:00:00	-43931	1	0	1	1	0	0	1	#N/A	#N/A	1	0	1	1	1	1	#N/A	1
8.91	20.72	14.1	21.8	1.31	7.3	2194	3070	83.3	18	1953-08-09	IFMC	66	1	4	1	27	1	HTN, H.pylori, DM	1	1	0	0	0	0	0	43932	2020-04-14	3	2020-04-20	6	2020-04-30	19	0	#N/A	1	0	1	1	1	#N/A	#N/A	0	1	0	1	0	1	#N/A	1
9.04	35.84	27.4	44.9	1.5	12.96	637.46	8309.51	55.5	15	1952-10-28	IMV	67	1	2	0	27.13	1	DM, HTN, HLD	1	1	0	0	0	0	1	43932	2020-04-11	0	2020-05-07	26	2020-05-20	39	1	#N/A	0	0	0	0	1	#N/A	#N/A	0	0	0	1	0	0	hypotensive	1
7.77	18.78	23.8	26.6	2.44	16.34	898.6	2325	48.8	20	1965-02-17	HV CICU CARDIAC CARE	55	0	2	0	43.8	1	DM, HTN	1	1	0	0	0	0	0	4/7/2020	2020-04-11	4	2020-04-28	17	5/8/2020	31	0		0	0	1	0	1	#N/A	#N/A	1	0	1	1	1	1	#N/A	1
5.45	12.96	6.3	16.8	0.94	7.11	3529	9470.94	87	12	13474	IFMC	83	0	1	1	35.56	1	HTN, DM, CKD, Asthma	1	1	1	0	0	0	0	43932	2020-04-15	4	2020-04-18	3	0	0	0	#N/A	1	0	00:00:00	0	0	2020-04-18	7	0	0	0	1	0	1	prolonged qt	1
8.81	16.74	23.5	28	1.16	3.97	3802	3802	78.8	12	1965-11-20	IFMC	54	1	4	1	30	1	HTN, DM, HLD	1	1	0	0	0	0	1	43932	2020-04-18	7	2020-05-05	17	2020-05-10	22	1	#N/A	1	0	0	0	1	#N/A	#N/A	1	1	1	1	0	1	#N/A	1
9.9	14.5	12.9	12.9	1.2	2.02	786.42	786.42	74.4	14	1980-04-19	IFMC	40	1	1	1	25.2	0	0	0	0	0	0	0	0	0	43933	2020-04-14	2	2020-04-17	3	2020-04-23	11	0	#N/A	1	0	1900-01-01	1	0	#N/A	#N/A	1	0	1	1	0	1	qt prolong	1
6.85	10.84	11.8	19.9	0.27	0.84	1346.84	1346.84	135	10	1979-12-11	IAH	40	1	1	1	36	1	HTN	1	0	0	0	0	0	0	43933	2020-04-14	2	2020-04-16	2	2020-04-20	8	0	0	0	0	1	1	1	#N/A	#N/A	0	0	0	1	0	1	#N/A	1
10.53	18.01	21.1	48.1	1.65	20	797.21	1047.84	59.7	10	25356	IAH	50	1	1	1	24.3	1	DM, HTN	1	1	0	0	0	0	0	43933	2020-04-13	1	2020-04-23	10	#N/A	#N/A	0	#N/A	0	0	#N/A	#N/A	0	2020-04-23	11	0	0	0	1	0	1	#N/A	1
9.48	14.75	28.2	28.2	1.58	1.58	2374.02	2653.36	140.2	15	1963-10-06	IAH	56	1	4	0	26.4	1	DM	0	1	0	0	0	0	0	43933	2020-04-13	1	2020-04-19	6	2020-04-23	11	0	0	1	0	1	1	1	#N/A	#N/A	0	0	0	1	0	1	qt, severe	1
6.42	26.17	4.6	11.4	0.75	1.49	2214	5412	161	18	18959	IFMC	68	0	1	0	39.4	1	ESRD, DM, HTN, HLD, Asthma, Chronic resp failure	1	1	0	1	0	0	1	43934	2020-04-17	4	2020-04-21	4	0	-43934	0	0	0	0	00:00:00	0	0	2020-04-21	8	0	1	0	1	CRRT	1	#N/A	1
6.08	18.18	10.6	13	0.63	11.89	608.5	2294	100	14	1958-01-25	IFMC	62	0	2	0	19.6	1	Seizure, G tube	0	0	0	0	0	0	0	43934	2020-04-18	5	2020-04-29	12	2020-05-04	21	0		1	0	1	0	1		-43934	0	0	0	0	0	1	#N/A	1
18.3	18.3	5	5	1.1	1.64	84.6	87.4	135	6	16699	HV PCCU PROG CORONCARE	74	0	1	0	34.2	1	AFIB	0	0	0	0	0	1	0	43934	2020-04-13	0	2020-04-15	2	0	-43934	0	#N/A	0	0	1900-01-01	0	0	2020-04-20	7	0	0	0	0	0	1	#N/A	1
10.22	21.97	32	11.7	1.64	12.5	5768	5768	60	10	1960-05-01	IFMC	60	1	4	1	29.2	1	ESRD, HTN, DM, MR	1	1	0	1	0	0	0	43934	2020-04-14	1					1	1	0	0	0		#N/A	2020-05-14	31	1	1	1	1	0	1	qt prolong	1
6.75	13.94	8.9	9.2	2.43	20	880.6	925.7	142	8	1960-05-25	ILO	59	1	1	0	32	1	OSA, HTN	1	0	0	0	0	0	0	43935	2020-04-19	5	2020-04-29	11	2020-05-12	28	0		1	0	1	0	1	#N/A	#N/A	0	0	1	1	0	1	#N/A	1
11.35	24.18	7.4	7.4	3.09	3.09			85.25	12	15867	HV CICU CARDIAC CARE	76	0	1	0	40.9	1	HTN, DVT, PE, Bipolar, HLD, HTN, OSA, Heart failure	1	0	0	0	0	0	1	43935	2020-04-14	0	2020-04-15	1	0	-43935	0	#N/A	0	0	00:00:00	0	0	2020-04-15	1	0	0	0	1	0	0	#N/A	1
4.86	13.06	6.1	12	0.71	2.55	491	1305	67	13	1963-03-14	IFMC	57	0	3	0	33.3	0	0	0	0	0	0	0	0	0	43935	2020-04-19	5	2020-04-29	11	2020-05-13	29	0		1	0	1	0	1	#N/A	#N/A	1	0	1	1	0	1	#N/A	1
7.76	24.89	10.1	24.3	0.47	3.43	246	683.17	69.7	12	1996-07-28	IMV	23	1	4	1	36.2	1	Asthma,HTN, Quadriplegia, Obesity	1	0	0	0	0	0	0	43935	2020-04-17	3	2020-05-31	44	2020-06-15	61	1	#N/A	1	1	0	0	1	#N/A	#N/A	0	0	0	0	0	1	#N/A	1
17.21	20.8	20.3	20.3	1.5	12.86	2208.39	4079.34	191	10	1962-06-29	IMV	57	1	4	1	34.3	1	Asthma, HTN, HLD	1	0	0	0	0	0	1	43935	2020-04-14	0	2020-04-19	5	2020-05-04	20	0	#N/A	0	0	1	0	1		-43935	0	0	0	1	0	1	#N/A	1
5.42	6.47	9.5	36.3	5.12	5.12	1036.3	1036.3	136	10	1955-01-23	IFMC	65	0	1	0	21.8	1	HTN, HLD, Asthma	1	0	0	0	0	0	1	43935	2020-04-18	4	2020-04-21	3	2020-04-25	11	0	#N/A	1	0	1	0	1	#N/A	#N/A	1	0	0	0	0	1	#N/A	1
14.01	28.73	44.3	44.3	1.84	5.82	275.39	275.39	66.5	12	1935-08-01	HV CICU CARDIAC CARE	84	0	1	1	31	1	AKI, HLD, CAD, HTN, DM, Aotic stenosis	1	1	0	0	1	0	1	43936	2020-04-15	0	2020-05-07	22	2020-05-15	30	1	#N/A	0	0	0	0	1	#N/A	#N/A	0	1	0	1	0	0	#N/A	1
9.7	20.12	27.4	27.4	19.77	19.77	1325.8	1325.8	327.5	8	1944-01-16	HV CICU CARDIAC CARE	76	1	2	0	17.8	1	Dementia, Stroke	0	0	0	0	0	0	0	43936	2020-04-15	0	2020-04-30	16			0		0	0	1	0	1	2020-06-21	66	0	0	0	0	0	1	#N/A	1
13.25	15.32	31.3	51.3	8.27	20	155.83	207.53	145	8	1951-02-07	IMV	69	1	2	0	23.1	1	DM, HTN, HLD, CVA	1	1	0	0	0	0	1	43936	2020-04-15	0	2020-04-28	15	5/13/2020	28	0		0	0	1	0	1	#N/A	#N/A	0	0	0	1	0	1	#N/A	1
12.22	13.15	4	12.1	9.95	15.32	351.5	351.5	83.4	8	1969-05-20	IFMC	50	1	1	1	25.9	1	Alcholic cirhossis	0	0	0	0	0	0	0	43936	2020-04-19	4	2020-05-03	18	2020-05-15	30	1	0	1	0	0	0	1	#N/A	#N/A	1	1	1	1	0	1	#N/A	1
17.9	37.77	43.3	43.3	1.88	20	682	1120	137	10	1968-02-10	IFMC	52	0	4	1	31.6	1	DM, obesity, HLD	0	1	0	0	0	0	1	43937	2020-04-16	0	2020-05-08	22	2020-05-27	42	1	#N/A	1	1	0	0	1	#N/A	#N/A	1	1	1	0	1	1	#N/A	1
13.45	16.72	6	13.8	2.1	8.59	1121.67	1779.75	87.2	10	1956-06-16	IAH	63	1	1	0	23.8	1	DM, HLD	0	1	0	0	0	0	1	43937	2020-04-19	3	2020-04-30	12	5/27/2020	38	0		1	0	1	0	1	#N/A	#N/A	0	0	1	1	0	1	#N/A	1
8.64	14.17	12.1	14.2	2.64	6.17	1993	40000	51	14	22534	IFMC	58	1	3	0	39.92	1	DM, HTN, HLD, ESRD	1	1	0	1	0	0	1	43937	2020-04-19	3		-43940	0	-43937	0	#N/A	1	0	00:00:00	0	0	2020-04-24	8	0	0	0	1	0	1	#N/A	1
9.42	14.81	18.7	29.7	1.88	1.9	1029.7	1950.34	97.3	10	1952-05-06	IMV	68	0	2	0	46.2	1	CVA- residual deficit	0	0	0	0	0	0	0	43937	2020-04-17	1	2020-04-24	7	2020-04-30	14	0		1	0	1	0	1	#N/A	#N/A	0	0	0	1	0	0	prolonged qt	1
5.17	24.92	24.6	46.5	0.76	15.92	383	9330	112.9	10	1961-08-01	IFMC	58	0	4	1	21.9	1	DM, HLD, HTN, CVA	1	1	0	0	0	0	1	43937	2020-04-16	0	2020-04-25	9	2020-05-14	28	0	#N/A	0	0	1	0	1	00:00:00	-43937	1	0	0	1	0	1	#N/A	1
7.51	28.49	13.9	21.2	1.51	4.39	123.55	515.88	80.6	10	15549	HV CICU CARDIAC CARE	77	1	2	0	31.26	1	DM, SAH, IVH	0	1	0	0	0	0	0	43938	2020-04-18	1		-43939	00:00:00	-43938	1	#N/A	1	0	0	0	0	2020-04-30	13	0	1	1	1	0	0	#N/A	1
19.51	19.51	6.9	6.9			22733	22733	73.5	5	14874	IFMC	79	1	1	1	26.5	1	DM, HTN	1	1	0	0	0	0	0	43938	2020-04-17	0	2020-04-18	1	0	-43938	0	0	1	0	00:00:00	0	0	2020-04-18	1	0	0	0	0	0	0	0	1
1.58	4.41	1.6	1.6	15.66	20	34888.3	34888.3	442	8	28856	IAH	41	0	1	0	13.2	1	ESD, HTN, Severe malnutrition	1	0	0	0	0	0	0	43939	2020-04-20	2	2020-04-21	1	0	-43939	0	#N/A	0	0	00:00:00	0	0	2020-04-21	3	0	0	0	1	0	0	prolong qt	1
14.54	14.54	38.6	38.6	2.88	3.25	823.43	823.43	88.9	12	1900-01-27 21:36:00	IAH	62	1	1	1	27.9	1	DM	0	1	0	0	0	0	0	43939	2020-04-18	0	2020-05-03	15	2020-05-15	27	1	0	1	0	0	0	1	#N/A	#N/A	0	0	0	1	0	1	Prolong qt, mild	1
8.4	20.7	10.1	26.5			82.9	358.9	85.7	10	17975	ILO	71	0	1	0	22.3	1	Depression, HTN, HLD, AFIB, Dementia, CHF	1	0	0	0	0	1	1	43939	2020-04-18	0					0		0	0	0	0	0	2020-04-27	9	0	0	1	1	0	1	#N/A	1
8.75	12.5	25.8	25.8	5.35	6.08	1511.74	1511.74	191.1	5	13155	IAH	84	0	1	0	20.7	1	CAD, HTN, Seizure	1	0	0	0	1	0	0	43940	2020-04-19	0	2020-04-21	2	0	-43940	0	#N/A	0	0	00:00:00	0	0	2020-04-21	2	0	0	0	0	0	0	#N/A	1
12.4	17.8	7	13.5	12.69	12.69	1950	2952	355	8	17494	IFMC	72	1	1	1	22.6	1	HTN, DM, CKD, HLD, HIV, CAD, Myeloma, H/O recent pna	1	1	1	0	1	0	1	43940	2020-04-19	0		-43940	00:00:00	-43940	1	#N/A	1	0	0	0	0	2020-05-01	12	0	0	0	1	0	0	#N/A	1
7.33	18.71	19.8	38.1	1.01	2.48	1537.7	6089.6	91.5	12	23221	HV CICU CARDIAC CARE	56	0	2	0	41.1	0	0	0	0	0	0	0	0	0	43940	2020-04-19	0		-43940	00:00:00	-43940	1	#N/A	1	0	0	0	0	2020-04-25	6	0	1	1	1	0	1	#N/A	1
14.68	14.68					2022	2022	265	6	12316	IFMC	86	0	2	0	15.9	1	DM, HTN, CVA	1	1	0	0	0	0	0	43940	2020-04-20	1	2020-04-20	0	0	-43940	0	#N/A	0	0	00:00:00	0	0	2020-04-20	1	0	0	0	0	0	0	#N/A	1
10.08	21.62	19.1	30.8	20	20	3788.88	3788.88	142	5	1967-07-06	IAH	52	1	4	0	20.7	1	DM, HTN, ENCEPH	1	1	0	0	0	0	0	43941	2020-04-20	0	2020-04-29	9	2020-06-09	49	1	0	0	0	0	0	1	#N/A	#N/A	0	0	1	1	0	1	#N/A	1
8.2	41.33	21.3	21.3	1.15	20	3673.39	40000	44.1	18	1974-09-23	HV CICU CARDIAC CARE	45	1	3	0	40	1	HTN	1	0	0	0	0	0	0	43942	2020-04-21	0					1	#N/A	0	0	0	0	1	2020-05-01	10	0	1	1	1	1	0	#N/A	1
																												3.04299
[truncated: 21 more columns]
